# Supplementary material for: Persistent increase in cardiac troponin T at hospital discharge predicts repeat hospitalization in patients with acute decompensated heart failure
Source: PLoS One. 2017 Apr 5;12(4):e0173336. doi: 10.1371/journal.pone.0173336 (PMC5381770; doi:10.1371/journal.pone.0173336)
Supplement: S1 File — (XLSX) [file pone.0173336.s001.xlsx]

## Sheet: Sheet1
No	Gender	Age	Hight	BW	Prev. HF	Prev. AF	CKD	Prev. MI	HT	DLP	DM	SBP	DBP	HR	NYHA	Loop diuretics	MRA		ACEi	ARB	BB	Alb	T-bil	Na	K	BUN	Cr	hsTnT on addmission	CRP	BNP on addmission	Hb	LVEF	Cr bofore dischage	hsTnT before dischage	Rehosp. d/t HF	All cause death	Death or HF rehosp.	Cardiac death	EventFreeday_survival	Eventfreeday_HF	Eventfreeday_HF_death	deltaTnT	deltaBNP	deltaCr	%TnT	%BNP	%Cr	cTnT>0	Cr>0
1	1	76	144.2	55.5	0	1	0	0	0	0	0	142	93	103	3	0	0	0	0	0	1	3.5	0.6	143	3.9	13	0.66	0.014	0.7	228.7	11.9	49	0.76	0.011	0	0	0	0	805	805	805	-0.003	-144.2	0.1	-21.4286	-63.052	15.1515	0	1
2	0	90	162	55.25	1	0	0	0	1	0	0	142	66	102	4	1	1	0	0	1	1	3.6	1.9	136	4	13	0.96	0.018	5.2	171.6	12	#NULL!	1.11	0.018	0	0	0	0	732	732	732	0	0	0.15	0	0	15.625	1	1
9	0	70	163	60	0	1	1	0	1	1	0	148	82	77	4	0	0	0	0	0	1	2.9	0.9	142	4.1	44	1.69	0.042	9.26	1532	7.6	60	1.25	0.045	0	0	0	0	94	94	94	0.003	-1369.9	-0.44	7.14286	-89.4191	-26.0355	1	0
10	1	88	137	57	1	1	1	0	1	1	0	171	85	121	4	1	0	0	0	1	1	4.1	1.2	138	3.9	15	0.94	0.031	1.6	455.5	13.9	60	1.04	0.032	0	0	0	0	615	615	615	0.001	-283.2	0.1	3.22581	-62.1734	10.6383	1	1
12	0	82	156	70.95	0	0	1	1	1	1	1	155	70	78	3	1	1	0	0	1	0	4.1	0.6	136	4.1	22	1.47	0.032	0.24	508	12.7	30	1.94	0.062	0	0	0	0	801	801	801	0.03	-270.9	0.47	93.75	-53.3268	31.9728	1	1
13	0	70	161	93.44	0	0	0	1	1	0	1	113	66	81	4	0	0	0	1	0	0	3.6	0.2	139	4.8	19	1.3	0.091	0.08	207.2	13.6	#NULL!	1.3	0.029	0	0	0	0	748	748	748	-0.062	-77.3	0	-68.1319	-37.307	0	0	1
14	0	84	159	52	1	1	1	0	0	0	1	143	68	61	3	1	1	0	1	0	0	3.4	0.2	142	4.6	20	1.01	0.042	0.74	591.7	12.8	#NULL!	1.45	0.04	0	0	0	0	422	422	422	-0.002	-342.7	0.44	-4.7619	-57.9179	43.5644	0	1
15	0	78	168.2	66.6	1	0	1	0	1	1	0	153	65	71	3	1	0	0	0	0	1	3.1	1	140	4	18	1.76	0.018	1.55	346.9	12.1	#NULL!	2.36	0.017	0	0	0	0	793	793	793	-0.001	-189.7	0.6	-5.55556	-54.6843	34.0909	0	1
16	0	82	151.3	50.02	1	1	1	0	1	0	1	163	81	75	4	1	1	0	0	1	0	3.3	0.7	136	4.2	38	1.87	0.028	8.73	320.2	8.9	58	1.73	0.029	1	0	1	0	767	341	341	0.001	-173.9	-0.14	3.57143	-54.3098	-7.48663	1	0
17	0	89	163	55.7	0	0	1	0	1	0	0	177	106	126	4	0	0	0	1	0	0	2.7	0.3	147	3.2	25	2.31	0.163	1.62	2364.7	9	20	2.65	0.086	0	0	0	0	49	49	49	-0.077	-1742.5	0.34	-47.2393	-73.688	14.7186	0	1
18	0	52	172	50	0	0	0	0	1	0	0	170	121	121	4	0	0	0	0	0	0	3.6	0.7	134	4.1	29	0.85	0.039	1.04	3388.4	13.4	21	0.86	0.02	0	0	0	0	667	667	667	-0.019	-3363.2	0.01	-48.718	-99.2563	1.17647	0	1
20	0	81	165.3	76.2	0	0	1	0	1	1	1	161	80	99	3	0	0	0	0	0	1	2.8	0.4	142	3.5	26	2.28	0.056	7.4	479.2	9.9	43	3.28	0.028	1	0	1	0	725	470	470	-0.028	-206.1	1	-50	-43.0092	43.8597	0	1
22	0	74	156.9	58.3	0	0	0	0	1	0	0	158	63	46	3	0	0	0	0	0	0	4.3	0.7	142	4.6	31	1	0.022	0.12	154	11.9	65	1.08	0.03	0	0	0	0	589	589	589	0.008	-137.5	0.08	36.3636	-89.2857	8	1	1
23	1	82	140.9	46.8	1	1	1	0	0	1	1	166	67	96	3	1	0	0	0	0	1	4	0.8	145	3.7	16	1.08	0.021	0.49	206.1	9.9	60	1.11	0.019	0	0	0	0	748	748	748	-0.002	-135.8	0.03	-9.52381	-65.8903	2.77778	0	1
24	0	73	163	68.9	1	1	1	1	1	1	1	166	58	61	3	1	0	1	0	1	1	3.8	0.6	117	4.8	41	2.34	0.104	0.29	1303.8	9.2	51	2.51	0.081	1	0	1	0	347	116	116	-0.023	-485.4	0.17	-22.1154	-37.2296	7.26496	0	1
25	1	79	137.1	69.4	0	0	1	0	1	1	1	146	91	93	4	1	0	0	0	1	1	3.2	1.1	142	4	25	0.71	0.685	0.67	477.7	8.1	#NULL!	0.82	0.068	0	0	0	0	477	477	477	-0.617	-339.5	0.11	-90.073	-71.0697	15.493	0	1
26	0	82	164	58.5	1	0	1	1	1	1	0	155	105	77	4	0	0	0	0	1	1	3.8	1.3	141	4.1	26	1.49	0.051	2.44	2940.3	11	26	2.23	0.039	1	0	1	0	790	210	210	-0.012	-1707.8	0.74	-23.5294	-58.0825	49.6644	0	1
27	0	33	175.3	100.8	0	0	0	0	1	0	0	143	101	165	4	0	0	0	0	0	0	3.8	1.1	141	4.2	13	0.84	0.038	1.42	817.7	16.5	18	0.76	0.015	0	0	0	0	769	769	769	-0.023	-648.9	-0.08	-60.5263	-79.3567	-9.52381	0	0
28	1	83	147	30.6	0	0	0	0	0	0	0	177	102	135	4	0	0	0	0	0	0	3.8	0.4	140	3.4	20	0.67	0.021	0.53	1180.7	10.3	15	0.85	0.017	0	0	0	0	713	713	713	-0.004	-827.4	0.18	-19.0476	-70.0771	26.8657	0	1
30	1	79	139	56.7	1	0	1	0	1	1	1	166	70	80	3	1	0	0	0	1	1	4.2	0.4	142	4.7	31	2.51	0.044	0.5	1195.6	10.7	55	3.4	0.045	0	0	0	0	29	29	29	0.001	-665.7	0.89	2.27273	-55.6792	35.4582	1	1
34	1	74	156.2	42.2	0	0	1	0	1	1	1	183	90	65	4	1	0	0	1	0	1	3.9	0.2	149	4.2	37	0.96	0.027	0.42	389.8	12.4	40	1	0.035	0	0	0	0	739	739	739	0.008	-287.8	0.04	29.6296	-73.8327	4.16667	1	1
35	1	94	140	33	0	1	1	0	1	0	0	147	73	83	3	1	0	0	0	0	1	3.9	1.3	144	3.6	16	0.8	0.024	0.2	376.9	11.6	56	0.95	0.018	0	0	0	0	721	721	721	-0.006	52.2	0.15	-25	13.8498	18.75	0	1
38	0	75	166	61.55	0	0	1	1	1	1	0	194	63	85	4	0	0	0	1	0	1	3.3	0.6	138	4.4	16	1.05	0.044	0.28	376.8	14.9	35	0.95	0.013	0	0	0	0	766	766	766	-0.031	141.1	-0.1	-70.4545	37.4469	-9.52381	0	0
39	1	89	138.3	41.75	0	1	0	0	0	0	1	159	91	70	2	1	0	0	0	0	0	3.9	0.7	130	4	13	0.74	0.029	0.01	976	11.7	45	0.65	0.023	1	0	1	0	328	195	195	-0.006	-304.2	-0.09	-20.6897	-31.168	-12.1622	0	0
40	0	87	165.8	54.98	1	1	0	0	0	0	0	163	76	94	3	1	1	0	0	0	0	3.5	1.1	138	4.4	25	0.86	0.027	5.68	258.5	12.5	52	0.95	0.037	0	0	0	0	327	327	327	0.01	-219.7	0.09	37.037	-84.9903	10.4651	1	1
41	0	84	158	51.23	0	1	1	1	0	1	0	181	101	110	4	0	0	0	1	0	0	2.8	0.7	137	4	25	1.08	0.39	0.49	1941.5	10.4	30	1.24	0.056	0	0	0	0	34	34	34	-0.334	-1621.5	0.16	-85.641	-83.5179	14.8148	0	1
43	1	89	#NULL!	57	0	0	1	0	1	1	1	167	63	76	3	0	0	0	0	1	1	4.2	0.7	145	3.3	33	0.72	0.037	0.17	645.8	11.8	62	1.11	0.083	0	0	0	0	655	655	655	0.046	-213.4	0.39	124.324	-33.0443	54.1667	1	1
44	0	69	168	70	0	0	0	1	1	1	1	188	81	134	4	0	0	0	0	1	0	3.3	0.2	139	3.1	19	1.32	0.243	2.65	676.4	10	42	1.75	0.121	0	1	1	2	42	42	42	-0.122	126.4	0.43	-50.2058	18.6872	32.5758	0	1
45	1	80	147.6	48.4	0	0	0	1	1	1	0	194	108	94	4	0	0	0	0	0	0	4.1	0.9	137	4.9	25	0.78	0.103	0.58	723.8	11.9	35	0.83	0.116	0	0	0	0	710	710	710	0.013	-297.3	0.05	12.6214	-41.0749	6.41026	1	1
46	0	76	162.9	68.2	1	0	1	1	1	1	1	150	85	102	4	0	0	0	1	0	0	3.9	0.6	143	4.2	24	1.32	0.106	0.07	603.3	12	24	1.61	0.031	0	0	0	0	839	839	839	-0.075	-542.6	0.29	-70.7547	-89.9387	21.9697	0	1
47	0	87	156.3	53.7	1	1	1	0	0	0	0	149	99	74	2	1	0	0	0	0	1	3.3	0.9	139	4	26	1.12	0.057	0.7	1574.3	10.7	#NULL!	1.91	0.057	1	1	1	2	269	237	237	0	-1343.6	0.79	0	-85.3459	70.5357	1	1
48	0	88	161.6	50	1	0	1	1	1	1	1	157	93	130	4	1	1	0	1	0	1	3.1	0.6	142	5.3	24	1.4	0.036	14.54	1446.9	10.2	13	1.42	0.028	1	0	1	0	523	302	302	-0.008	-939.9	0.02	-22.2222	-64.9596	1.42857	0	1
49	0	69	160	55	1	0	1	1	1	1	0	140	85	64	3	1	0	0	1	0	1	4	0.8	140	3.7	20	1	0.014	0.15	683.8	8.2	18	1.18	0.011	0	0	0	0	721	721	721	-0.003	-149.9	0.18	-21.4286	-21.9216	18	0	1
50	1	92	150	49	1	0	1	1	1	1	1	157	95	69	4	1	0	0	1	0	1	4.4	0.4	136	4.8	26	1.56	0.028	1.7	458.6	10	50	2.59	0.041	0	0	0	0	0	0	0	0.013	622.1	1.03	46.4286	135.652	66.0256	1	1
51	0	69	166	73.1	1	0	1	0	1	0	0	178	118	112	4	0	0	0	1	0	1	4.2	1.1	140	4.6	25	1.05	0.021	0.05	386.5	14.6	14	1.08	0.012	0	0	0	0	709	709	709	-0.009	-294.9	0.03	-42.8571	-76.3001	2.85714	0	1
52	1	84	140	53.2	0	0	0	1	1	1	1	180	#NULL!	83	4	0	0	0	0	1	1	2.8	0.4	135	5	27	1.41	0.057	8.59	389.5	12.4	#NULL!	1.36	0.049	1	0	1	0	658	574	574	-0.008	-215.2	-0.05	-14.0351	-55.2503	-3.5461	0	0
53	0	89	163	65.1	1	1	1	0	1	0	1	180	90	68	4	1	0	0	0	1	0	3.5	1	144	2.8	36	1.25	0.041	0.15	390.2	10	40	1.05	0.027	1	0	1	0	699	108	108	-0.014	-133.1	-0.2	-34.1463	-34.1107	-16	0	0
54	0	90	#NULL!	58.2	0	0	1	0	1	1	0	142	73	80	4	1	0	0	0	0	0	3.2	0.4	143	3.4	17	1.19	0.06	2.34	304.8	12	78	1.14	0.024	0	0	0	0	669	669	669	-0.036	-273	-0.05	-60	-89.5669	-4.20168	0	0
56	0	76	168	82.6	0	1	0	0	1	0	0	164	64	85	4	0	0	0	0	1	0	3.2	1	141	3.8	10	0.7	0.02	7.85	114.3	16	#NULL!	0.79	0.017	0	0	0	0	540	540	540	-0.003	-48.1	0.09	-15	-42.0822	12.8571	0	1
57	0	78	161	65.3	0	0	1	0	1	0	0	157	89	118	3	0	0	0	0	1	0	3.6	0.7	141	4.2	21	0.93	0.026	0.44	440.6	13.5	52	1.26	0.019	0	0	0	0	706	706	706	-0.007	-342.5	0.33	-26.9231	-77.7349	35.4839	0	1
59	0	89	164	59	0	0	1	0	1	0	0	142	62	84	4	0	0	0	0	0	0	3.2	0.6	142	3.9	18	1.48	0.353	0.06	1422.8	8.1	30	1.57	0.054	1	1	1	2	41	20	20	-0.299	-563.1	0.09	-84.7026	-39.5769	6.08108	0	1
62	0	84	156	58.8	1	1	1	0	0	0	0	141	89	74	4	1	0	0	0	1	1	3	0.6	142	4.2	17	1.07	0.034	2.05	181.6	13.4	24	1.18	0.029	1	1	1	2	624	172	172	-0.005	-43.7	0.11	-14.7059	-24.0639	10.2804	0	1
65	1	82	157	51	0	0	1	0	1	0	0	159	88	92	2	0	0	0	0	1	0	3.9	0.6	140	4.3	16	0.9	0.044	0.17	762.7	11.7	38	1.2	0.035	0	0	0	0	634	634	634	-0.009	-477.7	0.3	-20.4545	-62.6328	33.3333	0	1
67	0	75	152	58.5	0	0	0	1	1	1	0	163	117	140	4	0	0	0	0	0	0	3.8	1	143	3.2	14	0.88	0.017	0.75	81	11.6	26	0.95	0.019	0	0	0	0	629	629	629	0.002	25.9	0.07	11.7647	31.9753	7.95455	1	1
68	0	75	160	55.4	1	0	1	0	0	1	0	153	117	113	4	1	0	0	0	1	1	3.4	0.5	138	5.5	38	2.88	0.077	0.11	950.7	17	15	2.94	0.042	1	0	1	0	618	224	224	-0.035	-425.3	0.06	-45.4545	-44.7355	2.08333	0	1
70	1	80	154	62.8	1	1	1	0	1	1	0	148	75	79	3	1	0	0	0	0	0	3.6	0.4	147	3.9	19	1.18	0.058	2.52	598.9	8.4	45	1.29	0.084	1	0	1	0	567	238	238	0.026	-305.1	0.11	44.8276	-50.9434	9.32203	1	1
72	1	84	146.5	42.7	1	1	1	0	1	0	0	194	106	56	2	1	0	0	0	1	0	4	0.7	138	3.8	19	0.81	0.017	0.05	73.5	10.4	65	0.9	0.031	1	0	1	0	578	182	182	0.014	57	0.09	82.3529	77.551	11.1111	1	1
74	0	71	164.2	84.05	0	0	0	1	1	1	1	162	79	77	4	0	0	0	0	1	0	3.9	1.1	139	4.6	14	0.94	0.386	3.43	293.7	12.9	#NULL!	0.92	0.013	0	0	0	0	406	406	406	-0.373	-199.4	-0.02	-96.6321	-67.8924	-2.12766	0	0
75	1	74	155	63.5	0	0	0	0	1	0	0	170	76	84	4	0	0	0	0	0	1	3.7	1.1	138	4.3	17	1.15	0.049	1.38	1639.5	15.1	50	1.36	0.026	0	0	0	0	456	456	456	-0.023	-1465.8	0.21	-46.9388	-89.4053	18.2609	0	1
77	1	91	143.6	51.8	0	0	1	0	1	1	1	180	80	70	2	1	0	0	0	1	0	3.6	0.6	142	4.2	30	2.01	0.182	0.28	1545.3	12	40	2.28	0.141	1	0	1	0	571	209	209	-0.041	-819.1	0.27	-22.5275	-53.0059	13.4328	0	1
79	0	86	156.8	43.05	0	0	1	0	1	0	1	218	108	36	3	0	0	0	0	1	0	3.9	0.7	141	4.8	16	1.38	0.07	0.04	416.7	12.7	60	1.18	0.031	0	0	0	0	550	550	550	-0.039	-208.9	-0.2	-55.7143	-50.132	-14.4928	0	0
80	0	86	154.7	52.3	1	0	1	1	1	0	0	156	57	73	4	0	0	0	1	0	1	3.1	0.8	145	3.1	22	1.05	0.059	5.09	9999	10	50	1.55	0.061	0	0	0	0	0	0	0	0.002	99999	0.5	3.38983	99999	47.6191	1	1
81	0	80	174.2	70.2	1	0	1	1	1	1	0	148	86	77	4	0	1	0	0	1	1	3.4	0.6	142	4.3	18	0.91	0.032	0.01	126.7	12.3	20	1.08	0.028	0	0	0	0	538	538	538	-0.004	-15.8	0.17	-12.5	-12.4704	18.6813	0	1
84	0	75	169.6	83.9	0	0	1	0	1	1	1	141	85	147	4	1	0	0	0	1	1	3.8	0.8	144	4.1	20	1.37	0.086	2.54	948.8	13.2	40	1.61	0.04	0	0	0	0	515	515	515	-0.046	-731.4	0.24	-53.4884	-77.0868	17.5182	0	1
87	1	84	145.9	55.2	1	1	1	0	1	0	1	151	45	67	3	1	0	0	1	0	0	3.9	0.4	138	5.5	36	1.27	0.042	2.04	546.9	9	65	1.45	0.036	0	0	0	0	531	531	531	-0.006	-398.5	0.18	-14.2857	-72.8652	14.1732	0	1
88	0	68	158.8	52.3	1	1	1	1	1	1	1	161	97	108	4	1	0	0	0	1	1	4	0.6	141	4.8	29	1.51	0.029	0.25	529.2	12.7	15	1.46	0.034	1	0	1	0	545	50	50	0.005	-285.9	-0.05	17.2414	-54.0249	-3.31126	1	0
92	0	55	178	69.8	0	0	0	0	1	0	1	151	104	98	4	0	0	0	0	0	0	3.5	1	142	3.9	17	0.99	0.02	0.06	1227.5	14.7	15	0.95	0.017	0	0	0	0	493	493	493	-0.003	-1128.4	-0.04	-15	-91.9267	-4.0404	0	0
94	1	60	166	64	0	0	0	0	1	0	0	144	126	157	3	0	0	0	0	0	0	3.6	1.7	138	4.4	26	0.98	0.022	0.75	558.6	16.1	20	0.72	0.007	0	0	0	0	428	428	428	-0.015	-440.8	-0.26	-68.1818	-78.9116	-26.5306	0	0
95	1	81	146	57	1	0	1	0	1	1	1	149	59	95	3	1	0	0	1	0	1	4.5	1	136	3.7	20	1.08	0.028	4.12	251.1	10.6	29	1.28	0.039	1	0	1	0	500	113	113	0.011	-57.2	0.2	39.2857	-22.7798	18.5185	1	1
96	1	76	150.5	50.4	1	0	1	1	1	1	0	168	90	78	2	1	1	0	1	0	1	4.1	0.7	141	4.9	24	1.04	0.033	0.02	1255.3	12.9	#NULL!	1.39	0.036	0	0	0	0	530	530	530	0.003	-962.2	0.35	9.09091	-76.651	33.6538	1	1
97	1	73	150.8	82	0	1	1	0	1	1	0	179	51	174	4	0	0	0	0	1	0	4.6	0.5	144	4.9	16	0.53	0.015	0.63	537.8	11.8	#NULL!	0.72	0.017	0	0	0	0	493	493	493	0.002	-382.4	0.19	13.3333	-71.1045	35.8491	1	1
98	0	56	182.5	94.9	1	1	0	0	1	0	0	186	126	104	3	0	0	0	0	0	0	4.3	1.3	135	4	16	1.1	0.043	0.4	2313.5	13.6	18	0.99	0.021	0	0	0	0	458	458	458	-0.022	-2109.8	-0.11	-51.1628	-91.1952	-10	0	0
99	0	66	166.5	82.4	0	0	1	1	1	1	0	170	123	86	4	0	0	0	1	0	1	4.1	0.4	144	4	25	1.36	0.027	0.32	622	12	30	1.55	0.04	0	0	0	0	459	459	459	0.013	-469.1	0.19	48.1481	-75.418	13.9706	1	1
100	0	64	172.1	88.2	0	1	0	1	1	1	1	174	86	94	3	0	0	0	1	1	1	4.2	1.5	142	4	18	0.78	0.034	0.37	284.6	9.1	#NULL!	0.96	0.037	1	0	1	0	497	210	210	0.003	-207.1	0.18	8.82353	-72.7688	23.0769	1	1
101	0	83	166	65	1	1	1	0	1	0	0	171	70	65	3	1	0	0	0	1	0	4.2	0.4	144	4.7	23	1.49	0.048	0.04	137.1	10.4	40	1.87	0.044	0	0	0	0	471	471	471	-0.004	-116.6	0.38	-8.33333	-85.0474	25.5034	0	1
103	0	77	160	53.9	0	0	0	0	1	0	1	162	98	60	4	0	0	0	0	1	1	3.8	0.4	130	4.4	23	0.75	0.032	0.25	108.6	14.5	10	0.84	0.026	0	0	0	0	488	488	488	-0.006	122.8	0.09	-18.75	113.076	12	0	1
105	1	85	140	50.68	0	0	0	0	1	0	0	210	120	157	4	0	0	0	0	0	1	4.2	0.6	134	4.7	14	0.8	0.025	0.06	767.7	10.9	43	1.03	0.023	0	0	0	0	0	0	0	-0.002	-590.7	0.23	-8	-76.9441	28.75	0	1
106	0	93	162.6	69.12	1	0	1	0	1	0	0	157	80	79	3	1	0	0	0	1	0	3.7	0.3	146	4.8	54	1.99	0.038	0.14	130.2	10.8	60	2.48	0.054	0	0	0	0	159	159	159	0.016	40.6	0.49	42.1053	31.1828	24.6231	1	1
107	0	78	163.5	56.4	0	0	1	1	1	1	0	169	80	72	2	0	0	0	0	1	1	4.2	0.8	141	3.7	22	1.53	0.034	4.29	400.8	13.1	55	1.56	0.032	0	0	0	0	432	432	432	-0.002	-171.8	0.03	-5.88235	-42.8643	1.96078	0	1
108	1	86	152	52.95	0	0	1	0	1	1	0	158	115	157	4	0	0	0	0	1	0	3.5	0.9	142	4.7	37	0.85	0.048	0.18	454.6	12.8	25	0.91	0.021	0	1	1	1	29	29	29	-0.027	244.1	0.06	-56.25	53.6956	7.05882	0	1
109	1	82	153	60.4	0	1	1	1	1	1	1	149	68	100	4	1	0	0	1	0	1	3.3	1.9	137	4.9	32	1.65	0.022	0.73	600.2	10.7	40	1.92	0.026	0	0	0	0	364	364	364	0.004	25.3	0.27	18.1818	4.21526	16.3636	1	1
113	1	82	159	59.3	0	0	0	0	1	0	0	150	100	95	2	0	0	0	0	1	0	3.6	0.8	142	3.6	13	0.59	0.031	0.29	1111.2	11.2	30	0.87	0.029	0	0	0	0	407	407	407	-0.002	-1011.3	0.28	-6.45161	-91.0097	47.4576	0	1
115	1	84	148	50	0	0	0	0	1	0	0	153	113	104	#NULL!	0	0	0	0	0	0	3.8	0.9	144	4	25	0.79	0.029	0.13	218.4	12.6	43	0.91	0.023	0	0	0	0	0	0	0	-0.006	-18.6	0.12	-20.6897	-8.51648	15.1899	0	1
116	0	74	162	61.9	1	0	1	0	1	1	1	160	74	86	4	0	0	0	0	0	1	4.9	0.6	136	4.9	42	1.47	0.043	0.54	803.7	11.1	30	1.59	0.056	0	0	0	0	468	468	468	0.013	-574.7	0.12	30.2326	-71.5068	8.16327	1	1
117	1	80	150	47.4	1	1	1	0	1	1	0	169	80	97	4	1	0	0	1	0	0	4.7	0.8	139	4.1	111	1.42	0.025	0.22	42.2	10.5	60	1.28	0.019	1	0	1	0	468	0	0	-0.006	5.9	-0.14	-24	13.981	-9.85915	0	0
120	1	70	141	38.4	0	0	0	0	1	0	0	193	116	146	4	0	0	0	0	0	0	3.9	0.3	143	3.4	11	0.77	1.51	0.06	337.2	14.9	30	0.38	0.049	0	0	0	0	175	175	175	-1.461	-239.8	-0.39	-96.755	-71.1151	-50.6493	0	0
121	1	95	#NULL!	52.9	1	1	0	1	1	0	0	165	106	70	3	1	1	0	0	0	1	4.1	1.3	138	5.7	26	1.01	0.053	0.37	1166.4	11.8	55	1.05	0.046	1	0	1	0	416	332	332	-0.007	-556.9	0.04	-13.2075	-47.7452	3.9604	0	1
123	1	61	156.8	53.6	0	1	0	0	1	0	0	184	96	86	4	1	0	1	1	0	0	4	2.3	139	3.2	7	0.46	0.031	0.74	192.9	9.7	60	0.6	0.033	0	0	0	0	449	449	449	0.002	-156.1	0.14	6.45161	-80.9228	30.4348	1	1
127	0	84	161.6	79.3	0	1	1	0	0	0	1	143	66	69	4	0	0	0	0	0	0	3.8	0.8	141	3.5	29	1.75	0.04	0.32	300.5	11.7	60	1.18	0.023	0	0	0	0	414	414	414	-0.017	-37.2	-0.57	-42.5	-12.3794	-32.5714	0	0
131	0	78	153.5	62.4	1	1	1	1	1	1	1	196	103	120	4	1	0	0	0	1	1	3.2	0.9	143	3.4	16	1.14	0.07	0.61	1706.1	14.9	#NULL!	1.62	0.047	0	0	0	0	433	433	433	-0.023	-1580	0.48	-32.8571	-92.6089	42.1053	0	1
134	1	84	142.7	50.95	1	1	1	0	1	0	0	154	117	132	4	1	1	0	1	1	1	4.4	1	141	5.3	42	1.38	0.254	0.02	423	11.4	60	1.56	0.03	0	0	0	0	17	17	17	-0.224	-270.6	0.18	-88.189	-63.9716	13.0435	0	1
135	0	86	161	50.9	0	1	1	1	1	1	0	148	70	71	3	1	0	0	1	0	0	3.8	0.4	141	4.6	41	1.49	0.059	0.08	2276.2	12.6	30	1.68	0.067	1	0	1	0	427	154	154	0.008	-1051.3	0.19	13.5593	-46.1866	12.7517	1	1
136	1	83	146.7	41.9	0	0	0	0	0	0	0	144	81	77	3	1	1	0	0	0	0	2.9	0.7	141	3	12	0.54	0.1	0.57	1885.9	12.2	#NULL!	0.79	0.013	0	0	0	0	0	0	0	-0.087	-1661.7	0.25	-87	-88.1118	46.2963	0	1
137	0	71	167.2	62	1	1	1	1	1	1	1	143	85	62	3	1	0	1	0	0	1	4.1	1	140	4.2	28	1.03	0.063	0.68	312.8	9.9	25	1.17	0.019	0	0	0	0	427	427	427	-0.044	-103.3	0.14	-69.8413	-33.0243	13.5922	0	1
138	0	50	181.1	83.2	0	0	0	0	0	0	0	157	110	160	4	0	0	0	0	0	0	4.4	1.4	142	4.7	10	1.1	0.016	0.51	573.6	14.1	15	1.14	0.012	0	0	0	0	423	423	423	-0.004	-352.6	0.04	-25	-61.4714	3.63636	0	1
142	0	65	163.8	64.05	1	1	0	0	0	0	0	145	109	104	2	0	0	0	0	0	0	4.3	1	143	3.8	6	0.69	0.016	0.22	422.2	13	30	0.74	0.009	0	0	0	0	0	0	0	-0.007	-126.2	0.05	-43.75	-29.891	7.24638	0	1
143	0	69	167	59.1	1	1	0	1	0	0	0	174	94	75	2	1	0	0	1	0	1	4.4	1.5	142	4.3	15	0.75	0.034	0.05	403.3	13.3	40	0.71	0.022	0	0	0	0	404	404	404	-0.012	-312.3	-0.04	-35.2941	-77.4361	-5.33333	0	0
144	0	88	165	58.2	0	1	1	0	0	1	1	147	95	100	4	0	0	0	0	0	1	4.3	0.5	138	4.5	23	1.15	0.014	0.17	532.8	12.5	15	1.23	0.014	1	0	1	0	337	42	42	0	-210.5	0.08	0	-39.5083	6.95652	1	1
147	1	76	157.8	56.1	0	1	0	0	0	0	0	144	120	122	3	0	0	0	0	0	0	3.5	1	144	3.8	19	0.63	0.017	0.04	798.9	14	25	0.61	0.011	0	0	0	0	371	371	371	-0.006	-669.5	-0.02	-35.2941	-83.8027	-3.1746	0	0
148	1	80	150	51.4	1	0	1	0	1	1	0	162	93	82	3	1	0	0	0	0	0	3.6	0.5	134	4	30	2.6	0.037	3.65	108.2	8.9	#NULL!	2.38	0.028	0	0	0	0	407	407	407	-0.009	-14.8	-0.22	-24.3243	-13.6784	-8.46154	0	0
149	0	84	170	66.15	0	0	0	0	0	0	0	150	125	105	3	0	0	0	0	0	0	3.8	1.1	143	4.1	16	0.93	0.033	0.15	1047	14.2	25	0.82	0.025	0	0	0	0	360	360	360	-0.008	-819.5	-0.11	-24.2424	-78.2712	-11.828	0	0
151	0	86	164	70.35	0	0	0	0	0	0	1	153	85	98	4	1	0	0	0	0	0	3.3	0.4	142	3.7	17	0.85	0.042	0.17	64.8	11.8	60	1.33	0.038	0	0	0	0	0	0	0	-0.004	-54.3	0.48	-9.52381	-83.7963	56.4706	0	1
153	0	89	159	44.55	1	0	1	0	1	0	0	144	83	98	4	1	0	0	1	0	0	3.6	0.5	139	3.6	25	1.25	0.05	0.15	1205.4	9.2	#NULL!	1.69	0.078	0	0	0	0	364	364	364	0.028	-845.6	0.44	56	-70.151	35.2	1	1
154	1	85	148	50	0	1	1	0	1	1	0	170	78	67	3	0	0	0	0	1	1	3.4	0.7	143	4.2	29	1.55	0.022	0.37	403.9	12.7	#NULL!	1.25	0.032	0	0	0	0	373	373	373	0.01	-175.2	-0.3	45.4545	-43.3771	-19.3548	1	0
155	1	87	154	51	0	0	1	1	1	1	1	180	89	102	4	1	0	0	0	1	0	3.8	0.2	142	4.8	23	0.93	0.096	3.31	805.8	10.7	30	1.16	0.03	0	1	1	1	220	220	220	-0.066	-529	0.23	-68.75	-65.6491	24.7312	0	1
161	0	80	161.7	83	0	0	1	0	1	1	1	205	115	92	4	1	0	0	0	0	1	4.3	0.9	146	3.4	21	1.42	0.016	0.53	72.3	12.6	#NULL!	1.66	0.011	0	0	0	0	374	374	374	-0.005	-33.6	0.24	-31.25	-46.473	16.9014	0	1
163	0	83	166	67.2	0	0	0	0	1	0	0	172	99	81	3	1	1	0	0	0	0	3.1	0.7	133	3.9	25	1.05	0.05	0.21	3249.4	13.9	21	1.16	0.034	0	0	0	0	66	66	66	-0.016	-3175.6	0.11	-32	-97.7288	10.4762	0	1
165	1	78	151.9	48.55	0	0	0	0	1	0	0	187	129	131	4	0	0	0	0	0	1	3.8	0.6	142	3.8	11	0.83	0.014	0.09	441.3	11.5	35	0.92	0.013	0	0	0	0	196	196	196	-0.001	-127.4	0.09	-7.14286	-28.8693	10.8434	0	1
167	0	44	161.4	60.6	0	0	0	0	0	0	0	145	61	113	3	1	1	0	0	0	0	3.9	0.8	145	4.8	16	0.95	0.014	0.92	637.8	14.6	25	0.72	0.012	0	0	0	0	296	296	296	-0.002	-312.8	-0.23	-14.2857	-49.0436	-24.2105	0	0
169	0	78	167.1	59.5	1	1	0	0	0	0	0	142	70	82	3	0	0	0	1	0	1	4	0.9	146	4.1	24	0.75	0.028	0.1	1417.3	13.7	20	0.79	0.022	0	0	0	0	320	320	320	-0.006	-1100	0.04	-21.4286	-77.6124	5.33333	0	1
171	0	57	165	79.5	0	0	0	0	1	1	0	169	127	140	3	0	0	0	0	0	0	4	0.9	143	4.6	20	1.26	0.024	0.2	394.9	16.1	25	1.6	0.015	0	0	0	0	349	349	349	-0.009	-228.4	0.34	-37.5	-57.8374	26.9841	0	1
174	1	76	145	50.8	1	1	1	0	0	0	0	161	79	83	4	1	0	0	0	0	0	4.5	0.5	126	4.6	64	1.62	0.065	0.63	478.5	9.8	45	1.59	0.059	1	0	1	0	334	280	280	-0.006	-161.2	-0.03	-9.23077	-33.6886	-1.85185	0	0
175	1	77	160	63	0	1	0	0	1	0	1	146	84	150	3	0	0	0	0	1	0	3.2	1.1	139	3.7	18	0.66	0.026	0.22	527	11.2	#NULL!	1.25	0.038	0	0	0	0	0	0	0	0.012	65.6	0.59	46.1538	12.4478	89.3939	1	1
177	1	84	152.2	42.7	0	0	0	0	1	0	0	130	56	56	3	1	0	0	0	1	1	3.1	0.4	142	4.5	17	0.66	0.022	2.53	298.3	9.4	76	0.66	0.025	0	0	0	0	302	302	302	0.003	-77.9	0	13.6364	-26.1146	0	1	1
178	0	80	162	52.6	1	1	1	0	1	1	1	136	76	136	4	1	0	0	0	0	1	4	0.4	138	4.6	73	2.82	0.061	1.1	1894.4	12.9	15	3.09	0.047	1	0	1	0	320	12	12	-0.014	-1191.2	0.27	-22.9508	-62.8801	9.57447	0	1
179	1	65	154	71.25	0	0	0	0	1	1	0	232	141	180	4	0	0	0	0	1	0	4.4	0.4	147	3.7	15	0.73	0.044	0.11	39.8	15.5	60	0.89	0.048	0	0	0	0	53	53	53	0.004	-16.1	0.16	9.09091	-40.4523	21.9178	1	1
183	0	83	165	74.2	1	1	0	1	1	1	0	140	98	101	#NULL!	0	1	0	1	0	0	3.2	0.4	138	5.2	30	1.96	0.125	1.76	903.3	12.4	#NULL!	3.08	0.12	0	0	0	0	304	304	304	-0.005	-695.3	1.12	-4	-76.9733	57.1429	0	1
184	0	40	175	87	0	0	0	0	1	1	0	176	110	113	3	0	0	0	0	0	0	4.5	0.8	140	4.2	10	0.68	0.031	0.04	397.5	14.6	20	0.77	0.019	0	0	0	0	306	306	306	-0.012	-241.4	0.09	-38.7097	-60.7296	13.2353	0	1
187	0	73	169	73	1	1	1	1	1	1	0	167	82	92	4	1	0	0	0	1	1	4.4	0.6	143	4.5	26	1.51	0.212	0.19	743	13.5	26	1.73	0.015	0	0	0	0	268	268	268	-0.197	-571.7	0.22	-92.9245	-76.9448	14.5695	0	1
188	0	87	167.7	51.95	1	1	1	0	1	0	0	140	62	72	3	1	0	1	0	0	0	3.1	0.6	140	4.2	47	2.2	0.071	0.74	1407.8	11.7	23	1.81	0.075	1	1	1	2	138	51	51	0.004	-334.2	-0.39	5.6338	-23.7392	-17.7273	1	0
190	0	84	163.7	65.15	1	0	1	1	1	1	1	132	74	66	4	0	0	0	0	0	1	3.5	0.5	139	4.1	23	1.7	0.03	4.18	678.9	9.8	50	1.89	0.028	0	0	0	0	162	162	162	-0.002	-516.8	0.19	-6.66667	-76.1231	11.1765	0	1
191	0	50	160.1	77.25	0	0	1	1	1	1	1	160	100	95	4	1	0	0	0	0	1	4.7	0.4	141	3.6	58	5.78	0.173	0.26	1425.9	10.7	40	5.83	0.258	0	0	0	0	263	263	263	0.085	-358.5	0.05	49.133	-25.142	0.865052	1	1
192	0	85	158.9	65.9	0	1	1	0	1	1	0	175	123	155	3	0	0	0	0	1	0	3.4	1	143	3.8	29	0.93	0.022	1.05	503.6	12.3	20	0.99	0.024	1	0	1	0	260	179	179	0.002	-266.2	0.06	9.09091	-52.8594	6.45161	1	1
193	1	78	158	48	1	1	1	0	1	1	1	162	60	52	2	1	1	0	1	0	0	4.1	0.7	140	4.5	60	1.79	0.016	0.46	44.9	11.1	60	0.98	0.018	0	0	0	0	223	223	223	0.002	-18.2	-0.81	12.5	-40.5345	-45.2514	1	0
194	0	88	169	#NULL!	0	1	1	1	1	1	1	217	80	141	4	0	0	0	1	0	1	4.6	1	141	3.3	23	0.98	0.031	5.99	741.9	11.4	45	1.29	0.029	0	0	0	0	222	222	222	-0.002	-378.6	0.31	-6.45161	-51.0311	31.6327	0	1
195	1	71	147	48.9	0	1	1	0	1	0	0	153	49	51	4	1	0	0	0	0	0	3.6	0.8	141	4.1	26	1.29	0.204	6.11	1406.3	12.7	55	1.37	0.151	0	0	0	0	205	205	205	-0.053	-1092.9	0.08	-25.9804	-77.7146	6.20155	0	1
196	0	83	160.5	70.5	1	1	0	0	1	0	1	144	89	120	3	0	0	0	0	1	0	3.4	0.4	138	4.3	17	1.11	0.028	1.22	786.2	8	60	1.1	0.04	0	0	0	0	0	0	0	0.012	-411.9	-0.01	42.8571	-52.3912	-0.900901	1	0
197	1	88	141.1	44.3	0	1	0	0	1	0	0	232	173	154	4	1	0	0	0	0	1	3.9	0.4	143	3.8	21	0.79	0.018	0.07	427.5	14.2	60	0.8	0.017	1	0	1	0	100	88	88	-0.001	-201.6	0.01	-5.55556	-47.1579	1.26582	0	1
198	1	82	158	44.84	0	0	0	0	1	0	1	158	88	101	4	0	0	0	0	0	0	4.1	0.4	141	3.2	17	0.68	0.022	0.18	332.2	11.4	20	0.76	0.015	0	0	0	0	0	0	0	-0.007	-233.2	0.08	-31.8182	-70.1987	11.7647	0	1
199	1	77	145	47.1	1	1	0	1	1	1	0	158	82	111	#NULL!	1	0	1	0	1	1	2.4	0.4	144	3.8	18	0.41	0.084	0.37	1654.6	11.6	15	0.61	0.095	0	0	0	0	217	217	217	0.011	-1390.5	0.2	13.0952	-84.0384	48.7805	1	1
200	1	62	152.2	50	0	0	0	0	1	1	1	283	187	133	4	0	0	0	0	0	0	3.8	0.3	141	3.2	28	1.79	0.076	0.57	1074.9	14.2	60	2.68	0.022	0	0	0	0	223	223	223	-0.054	-799.8	0.89	-71.0526	-74.4069	49.7207	0	1
201	1	85	149	52.8	0	1	0	0	1	1	0	165	103	73	#NULL!	1	0	0	0	1	0	4.7	0.4	142	4	20	0.91	0.058	0.14	65.9	13.4	65	0.93	0.018	0	0	0	0	218	218	218	-0.04	-17.8	0.02	-68.9655	-27.0106	2.1978	0	1
205	1	76	156	63.9	0	0	0	0	1	1	0	225	112	89	4	0	1	0	0	1	0	4.1	0.7	148	3.3	15	0.79	0.027	0.48	191.4	9.8	65	0.94	0.012	0	0	0	0	181	181	181	-0.015	-179.9	0.15	-55.5556	-93.9916	18.9873	0	1
207	0	53	163	67.6	0	0	0	0	0	1	0	144	102	92	2	0	0	0	0	0	0	4.4	0.2	141	4.1	11	1.09	0.025	0.12	61.2	13.1	30	1.22	0.019	0	0	0	0	15	15	15	-0.006	99999	0.13	-24	99999	11.9266	0	1
208	0	83	158	67.96	0	0	1	0	1	1	1	180	120	93	3	0	0	0	0	1	0	3.7	0.4	141	4.2	22	1.86	0.032	0.12	127.7	12.4	50	2.66	0.041	0	0	0	0	166	166	166	0.009	240.4	0.8	28.125	188.254	43.0108	1	1
209	1	83	146	37	1	1	1	0	1	1	0	163	105	51	2	0	1	0	0	0	0	4.2	0.6	142	6.5	35	1.73	0.122	0.01	821.3	7.5	45	1.93	0.129	0	0	0	0	42	42	42	0.007	-301.2	0.2	5.73771	-36.6736	11.5607	1	1
210	1	77	150	42.5	0	0	0	0	0	0	0	160	76	111	3	1	0	0	0	0	1	3.7	1.1	145	3.7	18	0.43	0.045	6.19	720.6	11.5	49	0.55	0.051	0	0	0	0	154	154	154	0.006	-462.8	0.12	13.3333	-64.2243	27.907	1	1
212	0	61	170	67.9	1	1	0	0	1	1	0	116	79	66	4	1	0	0	0	0	1	3.8	0.5	143	3.8	8	0.97	0.065	0.12	620.5	13.1	22	1.15	0.018	0	0	0	0	87	87	87	-0.047	-521.5	0.18	-72.3077	-84.0451	18.5567	0	1
213	0	82	172.3	66.7	1	1	1	0	1	1	0	188	58	54	#NULL!	1	0	0	0	0	1	3.9	0.4	142	4.1	19	0.86	0.033	0.53	643.3	10.7	34	1.24	0.031	0	0	0	0	178	178	178	-0.002	-381.8	0.38	-6.06061	-59.3502	44.186	0	1
214	1	88	157.4	48.8	1	1	1	0	1	0	1	127	69	87	4	1	0	0	0	0	0	3.8	1.3	141	3.6	20	1.06	0.07	0.1	273.1	11	#NULL!	1.17	0.019	0	0	0	0	170	170	170	-0.051	-239.8	0.11	-72.8571	-87.8067	10.3774	0	1
216	0	77	167	61	0	0	0	0	1	0	0	202	112	79	3	0	0	0	0	1	0	3.8	0.7	142	4.9	30	1.39	0.031	3.82	333.9	14.4	46	1.13	0.033	0	0	0	0	153	153	153	0.002	-143.4	-0.26	6.45161	-42.947	-18.705	1	0
223	0	78	154	53.55	1	1	0	0	1	0	1	143	68	99	3	1	1	0	0	1	0	3.3	0.9	141	4.5	26	1.07	0.02	1	103.7	7	60	1.08	0.026	1	0	1	0	123	40	40	0.006	-8.2	0.01	30	-7.90742	0.934579	1	1
224	1	83	145	45.34	0	1	1	0	1	0	0	202	121	53	#NULL!	0	0	0	0	1	0	3.8	0.4	129	4.3	71	2.16	0.128	0.25	948.5	9.9	70	1.89	0.16	0	0	0	0	365	365	365	0.032	628.1	-0.27	25	66.2203	-12.5	1	0
225	1	85	137	38	1	0	1	0	1	0	0	166	79	89	4	1	0	0	1	0	0	3.6	0.7	146	4.2	44	1.4	0.069	0.07	1247.6	7.4	44	1.65	0.035	0	0	0	0	0	0	0	-0.034	-693.7	0.25	-49.2754	-55.6028	17.8571	0	1
226	1	80	150	51.5	0	0	0	0	1	1	1	252	118	110	4	0	0	0	0	0	0	4.4	1.2	139	4	23	0.61	0.097	0.46	115.3	15.2	50	0.72	0.033	0	0	0	0	95	95	95	-0.064	-25	0.11	-65.9794	-21.6826	18.0328	0	1
227	1	91	#NULL!	42.4	0	1	1	1	0	0	1	140	50	80	4	1	0	0	0	0	0	4.3	0.3	137	4.5	31	1.62	0.024	0.15	777.2	9.5	25	1.91	0.041	0	0	0	0	0	0	0	0.017	-283.4	0.29	70.8333	-36.4642	17.9012	1	1
228	1	77	155.5	71.45	0	1	1	0	1	0	1	197	88	79	#NULL!	0	0	0	1	0	1	4	0.3	138	4.8	51	1.88	0.054	1.89	326.2	10.6	60	2.01	0.028	0	0	0	0	60	60	60	-0.026	-304.6	0.13	-48.1481	-93.3783	6.91489	0	1
230	1	94	150	35	1	0	0	1	1	0	0	137	58	89	4	0	0	0	0	0	0	4.1	0.4	140	4.2	30	1.97	0.161	7.92	1357.9	10.3	25	1.69	0.031	0	0	0	0	0	0	0	-0.13	-1003.2	-0.28	-80.7453	-73.8788	-14.2132	0	0
231	0	74	178.2	71.1	0	0	1	0	1	1	1	175	56	41	4	0	0	0	0	0	1	4.5	0.7	142	5.6	62	3.51	0.058	8.27	2097.9	12.9	60	2.19	0.022	0	0	0	0	117	117	117	-0.036	-2044.2	-1.32	-62.069	-97.4403	-37.6068	0	0
232	0	73	162.2	56	0	0	1	0	1	1	1	161	106	117	4	0	0	0	0	0	0	3.6	0.6	138	3.7	20	1.44	0.339	2.64	729.9	13.2	25	1.32	0.043	0	0	0	0	122	122	122	-0.296	-410.7	-0.12	-87.3156	-56.268	-8.33333	0	0
233	0	71	166.9	65	1	0	1	0	1	0	1	155	95	102	3	1	0	1	0	1	0	4.3	1	140	4.5	31	1.64	0.3	2.1	792.5	13.8	33	1.53	0.205	0	0	0	0	118	118	118	-0.095	-525.8	-0.11	-31.6667	-66.347	-6.70732	0	0
234	0	79	168	68	1	1	0	0	1	1	1	160	80	66	#NULL!	1	0	0	0	1	1	4	0.8	141	3.8	14	0.93	0.021	1.21	266.1	11.5	30	1.02	0.02	1	0	1	0	88	48	48	-0.001	-119.8	0.09	-4.7619	-45.0207	9.67742	0	1
236	0	85	152.4	56.6	1	1	1	0	1	1	1	187	86	82	3	1	0	0	0	1	1	4	0.6	141	4.1	57	2.39	0.046	0.59	387.5	12.4	50	2.8	0.047	0	0	0	0	86	86	86	0.001	56.8	0.41	2.17391	14.6581	17.1548	1	1
237	1	91	150	41	1	0	0	0	1	1	1	156	72	70	#NULL!	0	0	0	0	1	0	3.3	0.4	141	4.2	14	0.64	0.017	0.09	299.7	11.6	50	0.8	0.024	0	0	0	0	88	88	88	0.007	-194.6	0.16	41.1765	-64.9316	25	1	1
240	0	55	174	76.7	0	0	0	0	1	1	1	140	92	106	4	0	0	0	0	0	0	4.1	0.3	139	3.6	18	0.81	0.024	0.1	235.5	13.9	15	0.85	0.01	0	0	0	0	58	58	58	-0.014	-161.9	0.04	-58.3333	-68.7473	4.93827	0	1
242	0	79	164	54.3	1	1	1	1	1	1	1	180	102	71	4	1	0	0	0	0	1	4.1	1	145	4.7	39	2.41	0.074	0.48	1186.5	13.2	#NULL!	3.25	0.038	0	0	0	0	65	65	65	-0.036	-964.3	0.84	-48.6486	-81.2726	34.8548	0	1
243	0	68	162.9	53.2	0	0	0	0	1	0	0	152	89	101	#NULL!	0	0	0	0	1	0	3.7	1.3	139	4.6	26	0.73	0.025	0.54	686.7	14.7	35	0.89	0.026	0	0	0	0	90	90	90	0.001	-139.6	0.16	4	-20.3291	21.9178	1	1
244	0	78	167	71.9	1	0	0	0	1	1	1	235	131	122	#NULL!	0	0	0	1	0	1	4.3	1	141	3.4	16	0.93	0.028	0.26	540.3	13.5	30	1	0.029	0	0	0	0	92	92	92	0.001	-349.6	0.07	3.57143	-64.7048	7.52688	1	1
245	1	79	150	46.1	1	1	1	0	1	0	0	140	110	70	4	1	0	0	0	1	1	4.1	0.6	141	4.7	48	2.61	0.08	0.1	1408.2	10	25	2.69	0.108	0	0	0	0	93	93	93	0.028	-548.4	0.08	35	-38.9433	3.06513	1	1
246	0	82	152	55.5	1	1	1	0	1	0	0	172	84	60	3	1	0	1	0	1	0	4.3	0.7	146	4.5	32	1.48	0.034	1.07	229.8	9.9	47	1.53	0.033	0	0	0	0	0	0	0	-0.001	-180.1	0.05	-2.94118	-78.3725	3.37838	0	1
247	0	79	173	70.1	0	1	0	1	1	0	1	187	90	57	4	0	0	0	0	1	0	3.7	0.7	143	3.8	11	1.03	0.025	0.94	155.3	10.7	64	1.22	0.018	0	0	0	0	85	85	85	-0.007	-69.3	0.19	-28	-44.6233	18.4466	0	1
248	0	83	165	48	1	0	1	1	1	1	0	149	103	111	4	1	1	0	1	0	1	4	0.6	138	4.5	29	1.26	0.022	0.06	886.1	12.6	15	1.17	0.023	0	0	0	0	0	0	0	0.001	-389.4	-0.09	4.54545	-43.9454	-7.14286	1	0
250	1	91	146.5	42.1	0	0	0	0	1	1	0	235	99	75	3	1	0	0	0	1	0	3.6	0.5	140	5.3	35	1.45	0.045	1.18	589.3	10.3	68	1.15	0.028	1	0	1	0	34	22	22	-0.017	-429.6	-0.3	-37.7778	-72.9	-20.6897	0	0
251	0	55	182	70	0	1	0	0	1	1	0	161	107	140	2	0	0	0	0	0	0	4	1.1	140	4.7	21	0.84	0.017	0.11	1078.2	15	#NULL!	1.09	0.015	0	0	0	0	50	50	50	-0.002	-910.9	0.25	-11.7647	-84.4834	29.7619	0	1
254	0	67	170	53	0	1	0	1	1	1	0	146	99	157	#NULL!	0	0	0	1	0	1	3.8	1.1	140	4.3	20	0.79	0.025	3.02	271.6	15.7	30	0.81	0.015	0	0	0	0	15	15	15	-0.01	-125.1	0.02	-40	-46.0604	2.53165	0	1
256	1	93	145	44.8	1	1	0	0	1	1	0	171	114	127	#NULL!	1	0	0	0	1	1	3.4	1.3	142	3.8	14	0.87	0.021	0.14	850.4	13.9	#NULL!	1.18	0.026	1	0	1	0	43	30	30	0.005	-571.3	0.31	23.8095	-67.1801	35.6322	1	1
257	0	75	161	67.7	0	0	0	0	1	1	1	156	107	87	3	0	0	0	0	1	0	3.7	1.2	144	4.5	21	1.01	0.02	1.23	198.1	14.5	25	1.1	0.011	0	0	0	0	58	58	58	-0.009	-145.5	0.09	-45	-73.4478	8.91089	0	1
258	0	50	169.8	91.5	0	0	0	0	0	0	0	167	121	93	4	0	0	0	0	0	0	3.1	4.1	136	4.2	17	1.26	0.032	2.42	1968.3	13.6	16	0.99	0.018	0	0	0	0	47	47	47	-0.014	-1871.4	-0.27	-43.75	-95.077	-21.4286	0	0
261	1	47	159	57.5	0	0	0	0	1	0	0	200	140	130	4	0	0	0	0	0	0	3.7	0.3	139	3.6	30	2.26	0.042	0.27	33.6	15.8	20	2.2	0.015	0	0	0	0	49	49	49	-0.027	-17.8	-0.06	-64.2857	-52.9762	-2.65487	0	0
263	1	55	165.2	109	1	0	0	0	1	1	1	144	109	105	4	0	0	0	0	0	0	3.7	2.2	145	4.5	23	0.95	0.031	0.25	1705.2	15.8	10	0.74	0.016	0	0	0	0	0	0	0	-0.015	-1389.4	-0.21	-48.3871	-81.4802	-22.1053	0	0
264	0	82	162.5	52	0	0	0	0	1	0	0	150	60	81	4	1	1	0	0	1	0	3.6	0.7	142	4.4	14	0.94	0.017	0.1	1707.7	11.3	50	1.25	0.019	0	0	0	0	0	0	0	0.002	-1281.8	0.31	11.7647	-75.06	32.9787	1	1
266	0	89	165	58.1	1	0	1	1	1	0	0	162	68	102	4	1	0	0	0	0	0	3.4	0.5	139	5.6	61	4.14	0.206	2.1	4541.4	10.3	10	4.73	0.453	0	0	0	0	0	0	0	0.247	-3197.2	0.59	119.903	-70.4012	14.2512	1	1
267	1	91	#NULL!	45	0	0	0	0	1	0	0	213	53	39	#NULL!	0	0	0	0	1	0	3.7	0.4	144	3.4	17	0.54	0.031	0.05	540.8	13.1	60	0.51	0.018	0	0	0	0	0	0	0	-0.013	-234.5	-0.03	-41.9355	-43.3617	-5.55556	0	0
272	0	70	159.6	63	1	0	1	0	0	0	1	155	67	79	4	1	1	0	1	0	1	4.3	3.2	142	3.9	43	2.56	0.072	0.32	4274.3	16.4	#NULL!	1.49	0.04	0	0	0	0	15	15	15	-0.032	-3298	-1.07	-44.4444	-77.1588	-41.7969	0	0
275	1	80	134.6	55	0	0	1	0	1	0	0	136	68	41	3	1	0	0	0	1	0	3.8	0.5	143	4.6	45	1.16	0.026	0.07	423.2	10.4	60	1.08	0.022	0	0	0	0	769	769	769	-0.004	-379.1	-0.08	-15.3846	-89.5794	-6.89655	0	0
278	0	77	161.8	56.9	0	1	1	0	1	1	1	125	70	72	4	1	0	0	0	0	1	3.7	1	138	3.8	29	1.8	0.038	8.42	222.6	10.7	55	1.84	0.035	0	0	0	0	829	829	829	-0.003	109	0.04	-7.89474	48.9668	2.22222	0	1
279	0	78	149.5	67.1	0	0	1	0	1	1	1	136	66	58	4	1	0	0	0	1	1	3.7	0.4	146	3.7	42	2.73	0.041	1.25	243.5	9.2	50	1.82	0.025	1	0	1	0	754	348	348	-0.016	-207.1	-0.91	-39.0244	-85.0513	-33.3333	0	0
280	0	83	153.7	56.65	0	1	1	0	0	1	0	128	57	60	3	1	0	0	0	1	0	4	1.2	135	4.8	41	1.93	0.048	0.53	158.2	8.5	60	2.02	0.051	1	0	1	0	683	605	605	0.003	-9.8	0.09	6.25	-6.19469	4.66321	1	1
283	1	78	154.9	50.6	0	1	1	0	0	1	0	125	55	104	3	1	0	0	1	0	1	4.5	0.5	145	3.8	36	1.05	0.018	0.4	227	12.5	17	1.05	0.016	1	0	1	0	427	204	204	-0.002	-90.2	0	-11.1111	-39.7357	0	0	1
284	0	81	148	49	1	1	1	1	1	1	1	123	88	88	4	0	1	0	0	0	1	2.8	0.6	138	6.1	108	5	0.166	8.68	1429.1	4	32	4.7	0.136	0	1	1	1	83	83	83	-0.03	-997.8	-0.3	-18.0723	-69.8202	-6	0	0
287	1	88	156	53.2	0	0	1	1	1	1	1	138	91	115	4	0	0	0	0	1	1	3.5	0.7	143	4.2	31	1.16	0.024	0.12	554.8	11.2	50	1.25	0.021	0	0	0	0	641	641	641	-0.003	-278	0.09	-12.5	-50.1081	7.75862	0	1
288	0	65	159.4	58.9	0	0	1	0	1	0	0	129	68	84	3	1	0	0	1	0	1	3.7	0.4	144	5.8	49	3.32	0.049	0.07	1234.4	11.8	18	3.56	0.043	0	0	0	0	769	769	769	-0.006	-897	0.24	-12.2449	-72.6669	7.22892	0	1
289	0	84	161	56.2	1	1	1	0	0	0	0	128	58	70	4	1	1	0	0	0	1	4.1	1.1	127	4.9	31	1.03	0.026	4.65	110.8	9.1	37	1.12	0.021	1	0	1	0	775	298	298	-0.005	-76.7	0.09	-19.2308	-69.2238	8.73786	0	1
290	0	70	157	69	1	1	1	0	0	0	0	105	67	88	3	1	1	0	1	0	1	3.9	0.9	138	4.6	45	2.64	0.018	12.63	556.5	12.1	22	1.87	0.011	0	0	0	0	782	782	782	-0.007	-194.7	-0.77	-38.8889	-34.9865	-29.1667	0	0
291	0	63	176	132	0	0	0	0	0	0	0	136	95	108	4	1	0	0	0	0	0	4	1.6	144	3.9	14	1.15	0.026	0.57	379.8	15.5	#NULL!	1.02	0.013	0	0	0	0	768	768	768	-0.013	-295.7	-0.13	-50	-77.8568	-11.3043	0	0
292	0	68	166.8	81.8	1	1	1	0	1	0	1	128	56	34	3	1	0	0	0	1	0	3.7	0.5	129	5.2	146	4.09	0.208	0.08	799.2	9.1	55	3.3	0.174	0	0	0	0	754	754	754	-0.034	-680.2	-0.79	-16.3462	-85.1101	-19.3154	0	0
293	0	83	170	66	1	1	1	0	1	1	0	123	69	84	4	1	0	0	0	1	0	3.7	0.7	144	4.5	33	1.21	0.021	0.04	366	9.7	50	1.19	0.026	1	0	1	0	746	741	741	0.005	-127.7	-0.02	23.8095	-34.8907	-1.65289	1	0
294	0	68	158	50.7	1	1	1	1	1	1	1	128	75	105	4	1	0	0	1	0	1	2.6	0.4	142	4.4	27	1.14	0.208	4.6	443.1	9.9	25	1.15	0.026	1	1	1	1	405	66	66	-0.182	-155	0.01	-87.5	-34.9808	0.877193	0	1
296	1	77	146	54	0	0	0	0	0	0	0	117	46	72	3	1	1	0	0	0	1	3.6	0.8	143	4.1	18	0.69	0.128	0.02	120.3	12.3	#NULL!	0.75	0.19	0	0	0	0	154	154	154	0.062	-89.4	0.06	48.4375	-74.3142	8.69565	1	1
297	1	94	140	37.5	0	1	1	0	1	0	0	131	85	74	3	1	1	0	0	0	0	3.1	1	139	3.8	24	0.84	0.029	0.8	572.3	14.6	61	0.76	0.027	0	0	0	0	533	533	533	-0.002	-157.2	-0.08	-6.89655	-27.4681	-9.52381	0	0
299	1	86	148	41.75	0	1	1	0	0	0	0	137	84	98	3	0	0	0	0	0	0	3.9	0.6	138	4.8	29	0.93	0.036	0.16	1777.2	11.7	18	1.01	0.03	0	0	0	0	307	307	307	-0.006	-1329.5	0.08	-16.6667	-74.8087	8.60215	0	1
302	1	85	146.3	38.55	1	1	1	0	0	0	0	138	70	83	4	1	0	0	1	0	0	3.1	0.5	134	3.5	14	0.84	0.036	0.12	2231.3	9.5	40	1.07	0.033	0	0	0	0	685	685	685	-0.003	-1712.3	0.23	-8.33333	-76.74	27.381	0	1
303	0	75	167.1	75.9	0	1	1	1	1	1	1	116	85	63	2	1	0	0	0	1	1	4.3	0.7	140	4.6	34	1.75	0.017	0.33	476.2	12.7	42	1.81	0.02	0	0	0	0	762	762	762	0.003	-50.2	0.06	17.6471	-10.5418	3.42857	1	1
305	1	75	138.2	41	1	1	1	0	0	0	1	121	81	88	4	1	0	0	0	0	0	4.2	1	133	4.1	35	1.32	0.048	0.33	429.2	10.3	35	1.84	0.056	1	0	1	0	748	274	274	0.008	-145	0.52	16.6667	-33.7838	39.3939	1	1
306	0	64	169.7	59.5	0	0	0	1	1	1	0	124	81	93	3	0	0	0	0	0	1	3.8	0.7	140	3.8	15	0.75	0.014	0.94	1353.7	13	19	0.75	0.012	0	0	0	0	751	751	751	-0.002	-1142.5	0	-14.2857	-84.3983	0	0	1
307	1	82	147	42	1	1	0	0	1	0	0	134	86	148	2	1	0	0	0	0	1	3.4	0.7	144	3.5	25	0.76	0.05	1.41	1616.8	10.1	50	1.1	0.019	1	0	1	0	652	378	378	-0.031	-1396.9	0.34	-62	-86.3991	44.7368	0	1
308	0	69	177	66.6	0	0	1	0	1	0	1	143	101	100	4	1	0	0	0	1	0	3.9	0.7	145	3.9	25	1.89	0.077	0.15	747.9	11.1	#NULL!	2.2	0.068	0	0	0	0	757	757	757	-0.009	-236.5	0.31	-11.6883	-31.6219	16.4021	0	1
309	0	68	168.4	64.6	1	1	1	0	0	0	1	109	70	64	3	1	0	0	1	0	0	3.5	2.3	134	4.8	34	1.6	0.091	0.49	1061.4	12.3	42	1.35	0.086	1	1	1	1	232	107	107	-0.005	-721.5	-0.25	-5.49451	-67.9763	-15.625	0	0
310	0	73	168.3	93.2	0	0	0	1	0	0	1	116	52	82	3	1	0	0	1	0	1	4.2	0.9	141	4.2	26	0.93	0.027	0.79	86.3	14.3	33	0.95	0.053	0	0	0	0	593	593	593	0.026	-1.9	0.02	96.2963	-2.20162	2.15054	1	1
311	0	71	170	68	0	1	1	0	1	1	1	137	78	161	4	1	0	0	0	0	0	3.1	0.4	132	5.1	48	2.08	0.045	0.89	231.9	10.6	#NULL!	1.06	0.023	0	0	0	0	665	665	665	-0.022	-9	-1.02	-48.8889	-3.88098	-49.0385	0	0
312	0	75	156.7	50	1	1	1	0	1	0	1	135	91	70	2	0	1	0	0	1	1	3.5	0.7	139	5.3	26	1.96	0.03	0.2	1207.5	10.5	15	1.91	0.035	0	1	1	2	203	203	203	0.005	-594.6	-0.05	16.6667	-49.2422	-2.55102	1	0
313	0	51	167.3	97	0	0	0	1	0	1	1	103	73	80	3	1	0	1	0	0	0	4.1	2.4	135	4.4	13	1.04	0.02	0.25	233.9	16	20	1.02	0.021	0	0	0	0	695	695	695	0.001	26.2	-0.02	5	11.2014	-1.92308	1	0
314	0	85	150	59.25	0	1	0	0	1	0	0	127	70	105	4	1	0	0	0	0	1	3.1	0.8	145	4.2	20	1.06	0.033	7.93	1599.6	11.8	40	1.18	0.02	0	0	0	0	748	748	748	-0.013	-1547.8	0.12	-39.3939	-96.7617	11.3208	0	1
315	1	83	148	49.2	1	0	1	0	1	0	1	134	50	86	4	1	0	0	0	0	1	4.1	0.9	140	4.8	61	1.63	0.039	0.18	729.7	9.3	13	1.91	0.039	1	0	1	0	743	431	431	0	-518.6	0.28	0	-71.0703	17.1779	1	1
318	0	74	166	59.6	1	1	1	0	1	1	0	104	88	60	2	1	0	1	0	0	1	4.2	1.6	141	4.8	63	3.61	0.038	0.11	224.4	9.4	60	2.15	0.032	1	1	1	2	276	154	154	-0.006	-114.6	-1.46	-15.7895	-51.0695	-40.4432	0	0
319	0	55	176.7	65.9	0	0	0	1	1	1	0	109	75	91	3	0	0	0	0	1	0	3.8	0.5	139	5.2	17	1.11	0.088	2.04	2333.6	13.5	11	0.99	0.055	0	0	0	0	706	706	706	-0.033	-1999.6	-0.12	-37.5	-85.6873	-10.8108	0	0
320	0	65	167.7	61.9	0	1	1	0	1	1	1	128	70	80	2	0	0	0	1	0	1	4.1	2	137	4.2	16	1.14	0.026	6.3	812.3	13.1	44	0.9	0.023	0	0	0	0	686	686	686	-0.003	-552.5	-0.24	-11.5385	-68.0167	-21.0526	0	0
321	0	91	164	54	0	1	1	1	1	1	0	112	55	58	2	1	0	0	0	0	1	3.7	1	138	4.2	25	1.11	0.066	0.31	380.3	13.1	55	1.44	0.073	1	0	1	0	714	96	96	0.007	10.4	0.33	10.6061	2.73468	29.7297	1	1
323	1	91	#NULL!	#NULL!	0	0	0	0	0	0	0	120	77	119	3	0	0	0	0	0	0	3.4	0.8	146	4.5	36	1.34	0.049	0.18	658.4	6.6	55	1.03	0.048	0	0	0	0	0	0	0	-0.001	-93.1	-0.31	-2.04082	-14.1403	-23.1343	0	0
324	0	81	162	41.25	0	1	1	0	1	1	1	135	88	123	4	1	0	0	0	1	1	3.6	0.5	131	4.8	25	0.97	0.024	0.55	436.8	8.6	#NULL!	0.93	0.037	0	0	0	0	145	145	145	0.013	-268.8	-0.04	54.1667	-61.5385	-4.12371	1	0
325	0	81	158.9	57.37	0	0	1	1	1	1	1	133	76	58	4	0	0	0	0	0	1	3.5	0.5	141	4.9	29	1.43	0.034	0.17	578.9	6.2	55	1.4	0.025	0	0	0	0	618	618	618	-0.009	-342	-0.03	-26.4706	-59.0776	-2.0979	0	0
326	0	71	161.9	70.5	1	1	1	1	1	1	1	136	71	60	3	1	0	0	1	0	1	3.7	0.7	142	4	41	2.68	0.039	11.37	253.2	11.4	20	2.66	0.055	0	0	0	0	703	703	703	0.016	-184.2	-0.02	41.0256	-72.7488	-0.746269	1	0
328	1	84	140	37.6	1	1	0	0	1	1	0	129	58	75	3	0	0	0	1	0	1	3.1	0.4	140	3.9	13	0.59	0.022	1.47	709.2	9.7	#NULL!	0.83	0.026	1	1	1	1	599	131	131	0.004	-420.7	0.24	18.1818	-59.3204	40.678	1	1
331	0	78	170	60.8	0	1	1	0	1	1	0	124	54	60	3	0	0	0	0	1	1	3.5	0.5	139	5.5	50	1.74	0.014	1.71	322.6	10	63	1.35	0.016	0	0	0	0	483	483	483	0.002	-240.2	-0.39	14.2857	-74.4575	-22.4138	1	0
332	0	65	161.8	67	1	0	1	1	1	1	1	117	52	53	2	1	0	0	1	0	0	4.7	0.6	141	4.8	29	2	0.018	0.11	925.4	12.2	23	2.53	0.042	0	0	0	0	677	677	677	0.024	-651.6	0.53	133.333	-70.4128	26.5	1	1
333	1	78	155	56	0	1	0	0	1	1	0	112	68	99	4	1	0	0	1	0	1	3	0.4	140	4.1	17	0.25	0.054	0.65	221.8	11.7	72	0.44	0.171	0	1	1	2	458	458	458	0.117	237.2	0.19	216.667	106.943	76	1	1
334	1	65	149	45.5	1	1	1	1	0	0	0	105	79	90	4	1	1	0	0	0	0	4.2	1.4	135	4.6	32	1.02	0.044	0.5	658.1	11.8	15	1.07	0.042	1	1	1	1	307	123	123	-0.002	-88.6	0.05	-4.54545	-13.463	4.90196	0	1
335	0	81	147	48.05	1	1	1	0	0	0	0	94	55	67	3	1	1	0	1	0	1	3.7	1.1	135	5.1	36	1.3	0.021	0.11	1156.6	11.4	33	1.3	0.018	1	0	1	0	695	279	279	-0.003	-894.6	0	-14.2857	-77.3474	0	0	1
336	1	61	146.6	52	0	0	1	0	0	0	0	108	74	168	3	0	0	0	0	0	0	3.4	1.1	138	4.7	27	0.72	0.075	8.07	179.5	14.9	40	0.87	0.025	0	0	0	0	668	668	668	-0.05	-63.2	0.15	-66.6667	-35.2089	20.8333	0	1
337	1	88	147	46.7	1	1	0	0	1	0	0	120	55	70	3	1	0	0	0	1	0	3.8	0.9	145	4.2	21	0.62	0.041	0.29	1831.1	10	30	0.79	0.041	1	0	1	0	645	176	176	0	-1331.3	0.17	0	-72.7049	27.4194	1	1
338	0	50	170	62.4	0	0	0	0	0	0	0	127	79	121	3	0	0	0	0	0	0	3	1.2	134	3.1	12	0.89	0.065	7.59	349.5	10.8	60	0.82	0.019	0	0	0	0	682	682	682	-0.046	-273.4	-0.07	-70.7692	-78.226	-7.86517	0	0
339	0	88	164	54.5	1	1	1	0	1	0	0	105	89	133	4	1	1	0	0	0	0	3.2	1	145	3.4	19	0.98	0.075	1.62	1287.9	11	#NULL!	1.72	0.093	0	1	1	1	458	458	458	0.018	-991.8	0.74	24	-77.0091	75.5102	1	1
340	1	89	157	44.5	1	1	0	0	1	1	0	115	98	38	3	1	1	0	0	1	0	3	1	143	4	27	1.6	0.039	0.42	426.4	10.9	25	1	0.035	0	0	0	0	0	0	0	-0.004	-255.1	-0.6	-10.2564	-59.8265	-37.5	0	0
341	0	79	158.5	78.3	1	1	0	0	1	1	1	128	90	98	3	1	0	0	0	1	1	4	1.8	138	4.1	17	1.13	0.018	0.42	124.6	13.4	45	1.4	0.021	1	0	1	0	431	334	334	0.003	-41.3	0.27	16.6667	-33.1461	23.8938	1	1
343	0	51	177	99.8	0	0	0	0	1	0	0	124	63	90	4	0	0	0	0	0	0	3.8	1	140	4	20	0.6	0.014	0.21	173.4	12.7	40	0.65	0.021	1	0	1	0	670	527	527	0.007	-94.8	0.05	50	-54.6713	8.33333	1	1
344	0	91	160	41.5	1	1	1	0	0	0	0	133	76	49	4	0	0	0	0	0	0	3.5	1.4	142	4.5	26	0.93	0.025	0.21	551.7	8.7	52	0.91	0.026	0	0	0	0	655	655	655	0.001	-177.9	-0.02	4	-32.2458	-2.15054	1	0
346	0	78	171	75.9	0	0	1	1	1	1	0	132	112	111	3	1	0	0	0	0	0	4	1.2	140	3.7	18	1.12	0.015	0.1	556.1	12.8	31	1.2	0.014	0	0	0	0	646	646	646	-0.001	-198.9	0.08	-6.66667	-35.767	7.14286	0	1
347	0	90	#NULL!	#NULL!	0	0	0	0	0	0	0	143	64	42	3	1	0	0	0	0	0	3.6	1.1	143	3.9	11	1	0.053	0.1	455.2	13	50	0.75	0.028	0	0	0	0	545	545	545	-0.025	-407.1	-0.25	-47.1698	-89.4332	-25	0	0
348	1	62	142	34.9	1	0	1	0	1	1	1	117	83	72	4	1	0	0	0	0	1	4.1	0.4	139	3.6	115	4.03	0.313	0.07	3357.7	14.3	18	3.29	0.313	1	1	1	1	201	61	61	0	-1267	-0.74	0	-37.7342	-18.3623	1	0
349	1	81	150	50.1	1	0	1	1	1	1	1	124	73	73	4	1	1	0	0	1	1	4.3	0.2	137	4.7	44	2.3	0.036	0.13	564.4	10.5	25	3.24	0.037	1	0	1	0	665	610	610	0.001	-207.2	0.94	2.77778	-36.7116	40.8696	1	1
351	1	87	135.9	37.5	1	1	1	0	1	0	0	116	84	78	3	1	0	0	1	0	1	3.1	0.7	141	4	64	1.89	0.066	0.3	5396.7	11.7	36	1.47	0.055	1	0	1	0	522	130	130	-0.011	-2782.8	-0.42	-16.6667	-51.5648	-22.2222	0	0
353	1	70	139.4	46.2	1	1	1	0	1	0	1	119	76	90	4	1	0	1	0	0	1	2.7	0.7	140	4.4	93	2.71	0.108	1.18	335.4	8.2	65	2.69	0.069	0	0	0	0	80	80	80	-0.039	14.2	-0.02	-36.1111	4.23375	-0.738007	0	0
355	0	88	153	51.6	1	0	1	1	1	1	1	117	63	51	4	1	0	0	0	1	0	3.7	2	137	5.6	76	4.21	0.071	3.07	2392.2	10.5	17	2.49	0.054	0	0	0	0	436	436	436	-0.017	-1847.3	-1.72	-23.9437	-77.2218	-40.8551	0	0
356	1	84	147.7	56.1	0	0	0	0	1	1	0	129	59	78	3	0	0	0	0	1	0	3.8	0.4	145	4.2	35	0.88	0.031	0.05	592.4	10.7	60	0.79	0.022	0	0	0	0	264	264	264	-0.009	-291	-0.09	-29.0323	-49.1222	-10.2273	0	0
357	1	80	160	42.05	1	1	1	0	1	0	0	108	74	76	3	1	1	0	0	0	1	4.1	0.9	139	3.8	50	1.88	0.038	0.1	516.9	9.4	#NULL!	2.11	0.076	0	0	0	0	254	254	254	0.038	197.1	0.23	100	38.1312	12.234	1	1
358	1	79	144.4	61.5	1	1	1	0	1	1	0	111	64	64	3	1	0	0	0	0	0	3.7	0.5	147	3.5	18	0.84	0.026	0.43	323	9.8	65	0.9	0.032	0	0	0	0	478	478	478	0.006	-302.5	0.06	23.0769	-93.6532	7.14286	1	1
359	0	85	150	43.95	0	0	1	0	0	0	1	134	47	77	3	1	0	0	0	0	1	3.5	0.5	142	3.5	36	1.53	0.087	0.03	1486.4	8.5	29	1.82	0.052	0	0	0	0	476	476	476	-0.035	-1062.1	0.29	-40.2299	-71.4545	18.9542	0	1
361	0	81	161	64.9	0	0	1	0	1	1	0	112	68	160	3	1	0	0	1	0	0	4.3	0.8	142	4	22	1.46	0.022	0.56	762.1	12.7	60	1.51	0.025	0	0	0	0	585	585	585	0.003	-542.8	0.05	13.6364	-71.2242	3.42466	1	1
362	0	66	163.2	61.8	1	0	1	0	1	1	1	107	69	80	4	1	0	0	0	1	1	4	1.1	138	4.9	63	2.98	0.039	0.92	3508.3	15	18	2.31	0.032	0	0	0	0	630	630	630	-0.007	-2467.5	-0.67	-17.9487	-70.3332	-22.4832	0	0
364	1	76	154	52.8	1	0	1	0	1	1	1	139	81	84	4	1	0	0	1	0	1	3.8	1.2	140	4.4	42	1.65	0.034	0.55	2571.2	12.8	9	1.54	0.034	1	0	1	0	447	118	118	0	-2096.5	-0.11	0	-81.5378	-6.66667	1	0
365	0	66	162	56.9	0	0	0	0	0	0	0	110	70	156	4	0	0	0	0	0	0	2.9	2	143	3.4	18	0.96	0.084	3.89	321	12.4	20	0.96	0.011	0	0	0	0	573	573	573	-0.073	-223.2	0	-86.9048	-69.5327	0	0	1
366	0	72	173.3	55.2	0	1	0	0	1	0	1	132	96	150	2	0	0	0	1	0	1	3.7	0.9	138	4.4	24	0.97	0.021	0.9	582.7	15.4	45	0.85	0.013	0	0	0	0	561	561	561	-0.008	-541.1	-0.12	-38.0952	-92.8608	-12.3711	0	0
368	1	87	154	52	0	0	1	0	1	1	0	105	72	119	3	1	0	0	0	0	1	3.6	1	137	4.8	31	1.24	0.521	0.88	650.1	11.6	71	0.99	0.027	1	0	1	0	597	52	52	-0.494	-19.5	-0.25	-94.8177	-2.99954	-20.1613	0	0
369	0	91	161	62.5	1	1	1	0	1	0	1	131	88	70	3	0	0	0	0	0	1	3.7	1.1	132	4.3	26	1.23	0.035	1.12	486.8	10.7	#NULL!	1.71	0.037	1	0	1	0	596	530	530	0.002	121.6	0.48	5.71429	24.9795	39.0244	1	1
372	0	67	178	53	1	1	0	0	0	0	0	139	70	73	2	0	1	0	0	0	1	3.3	0.4	143	4.2	31	0.71	0.025	0.02	343.6	10.4	#NULL!	0.73	0.033	0	0	0	0	543	543	543	0.008	-246.5	0.02	32	-71.7404	2.8169	1	1
373	0	84	164	60	0	1	1	0	1	1	1	117	49	47	4	0	0	0	0	1	0	4	0.6	136	5.3	46	2.83	0.061	0.52	1416.8	13.7	50	1.42	0.051	0	0	0	0	212	212	212	-0.01	-1198.1	-1.41	-16.3934	-84.5638	-49.8233	0	0
374	0	75	158	54.9	1	1	1	0	0	0	1	113	63	91	4	0	0	0	0	0	1	3.1	1.1	140	3.1	11	0.74	0.043	2.49	674	10.2	20	0.98	0.027	0	0	0	0	536	536	536	-0.016	-519.1	0.24	-37.2093	-77.0178	32.4324	0	1
375	1	83	149	44.6	1	1	1	0	1	1	0	125	73	152	4	0	0	1	0	1	0	3.7	0.3	144	4.5	49	1.36	0.083	0.5	866.3	9.3	35	0.85	0.09	0	0	0	0	548	548	548	0.007	-569.7	-0.51	8.43374	-65.7624	-37.5	1	0
376	1	85	148	39.3	1	1	1	0	1	0	0	112	98	152	4	1	0	0	0	1	0	2.9	1.6	122	4.5	25	0.9	0.052	0.23	463.9	10.6	55	0.82	0.051	0	1	1	2	56	56	56	-0.001	-167.3	-0.08	-1.92308	-36.0638	-8.88889	0	0
378	0	51	168.5	78	1	1	1	0	0	1	0	104	70	65	4	1	0	0	0	1	1	4.2	3.4	142	3.8	18	1.01	0.177	0.36	1461.5	11.5	32	1.14	0.2	1	0	1	0	562	261	261	0.023	-1153.3	0.13	12.9944	-78.9121	12.8713	1	1
379	0	58	167	74.5	1	0	0	1	1	1	0	119	92	74	2	1	0	0	0	0	1	3.8	1.9	140	3.8	15	0.91	0.044	0.62	1284	13.9	30	0.91	0.044	0	0	0	0	549	549	549	0	-1029.9	0	0	-80.2103	0	1	1
380	1	69	147.6	35.9	0	1	1	0	0	0	0	103	77	166	4	0	0	0	0	0	0	3.5	1	132	4.6	50	1.21	0.116	5.87	1284.7	12	25	0.77	0.029	0	0	0	0	543	543	543	-0.087	-1076.1	-0.44	-75	-83.7627	-36.3636	0	0
381	0	78	162.2	57.2	0	1	0	0	0	0	0	107	56	102	2	1	0	0	0	0	0	3.7	0.9	142	4.4	12	0.96	0.017	0.54	556	10.2	55	0.99	0.019	0	0	0	0	536	536	536	0.002	-432.1	0.03	11.7647	-77.7158	3.125	1	1
383	0	43	155.5	54.3	0	1	0	0	0	0	0	102	71	97	2	1	1	0	0	0	1	4	0.7	138	5.1	42	1.33	0.026	1.46	623.2	15	50	1.11	0.012	0	0	0	0	522	522	522	-0.014	-561.3	-0.22	-53.8462	-90.0674	-16.5414	0	0
385	1	95	153	35	1	1	0	0	0	0	0	130	50	92	3	1	0	0	0	0	0	2.8	1.7	137	4.6	44	1.18	0.036	17.39	235.5	9	65	0.7	0.052	0	0	0	0	8	8	8	0.016	-44.7	-0.48	44.4444	-18.9809	-40.678	1	0
386	0	76	171	52.55	1	0	1	1	0	1	0	108	66	76	4	1	0	0	0	0	1	3.4	1	140	3.6	20	1.01	0.088	0.07	1188.1	13.2	#NULL!	1.09	0.033	0	0	0	0	532	532	532	-0.055	-650.1	0.08	-62.5	-54.7176	7.92079	0	1
387	0	85	156	56.7	1	0	1	0	1	1	1	112	59	101	4	1	0	0	0	1	0	3.8	0.9	136	4.5	34	1.76	0.104	4.34	1052.7	10.7	50	1.79	0.033	1	0	1	0	472	9	9	-0.071	-795.4	0.03	-68.2692	-75.5581	1.70455	0	1
388	0	79	159.2	54.6	0	0	1	1	0	1	1	128	58	54	4	0	0	0	0	1	0	3.5	0.4	135	4.5	22	1.44	0.035	0.51	854.5	8.8	50	1.34	0.022	0	0	0	0	515	515	515	-0.013	-690.1	-0.1	-37.1429	-80.7607	-6.94444	0	0
389	1	81	152.8	41.5	1	1	1	0	1	1	0	114	72	98	4	1	1	0	0	0	0	3.9	1.2	137	4.6	27	1.3	0.032	0.06	323.7	13.3	60	0.88	0.019	1	0	1	0	484	10	10	-0.013	0.1	-0.42	-40.625	0.030893	-32.3077	0	0
390	0	78	162.4	67.6	0	1	1	0	1	1	0	135	45	53	3	0	0	0	0	0	1	4.4	1.2	146	4.2	19	1.38	0.021	0.45	272.3	10.2	55	1.8	0.016	0	0	0	0	519	519	519	-0.005	-207.6	0.42	-23.8095	-76.2394	30.4348	0	1
391	1	84	132	49.1	0	0	1	0	1	0	0	108	60	90	3	1	0	0	0	1	0	4.2	0.5	145	4	50	2.75	0.065	0.07	1124	8.3	#NULL!	2.01	0.031	0	0	0	0	0	0	0	-0.034	-236.7	-0.74	-52.3077	-21.0587	-26.9091	0	0
392	0	65	188	61	0	1	0	0	0	0	0	131	103	149	4	0	0	0	0	0	1	3.6	0.9	138	4.4	18	0.69	0.04	1.8	683.4	13.2	#NULL!	0.96	0.01	0	0	0	0	454	454	454	-0.03	-638.4	0.27	-75	-93.4153	39.1304	0	1
394	0	77	161	61.9	0	0	1	0	0	0	0	111	89	113	3	0	0	0	0	1	0	3.4	0.6	139	4.1	21	1.13	0.025	0.84	418.3	12.7	50	1.23	0.013	0	1	1	1	252	252	252	-0.012	-227.2	0.1	-48	-54.3151	8.84956	0	1
395	1	89	132.8	41	1	0	1	0	1	0	0	121	66	61	3	1	1	0	0	0	0	4.5	0.9	139	4.7	46	1.28	0.106	0.11	404.7	10.1	42	1.58	0.116	0	0	0	0	71	71	71	0.01	-108.3	0.3	9.43396	-26.7606	23.4375	1	1
396	0	69	159.6	61.7	0	1	0	0	0	0	0	128	68	92	3	1	0	0	0	0	1	4	6.6	136	4.2	34	1.3	0.045	0.08	163.9	10.6	64	1.21	0.027	1	1	1	1	314	285	285	-0.018	-39.6	-0.09	-40	-24.1611	-6.92308	0	0
397	0	64	163	73.7	0	1	1	0	1	1	0	107	71	74	4	1	1	0	0	1	1	3.7	1	143	5	54	1.96	0.042	3.26	1262.3	13.3	50	1.38	0.048	0	0	0	0	343	343	343	0.006	-408.8	-0.58	14.2857	-32.3853	-29.5918	1	0
398	1	85	150	53.3	0	1	1	0	0	1	0	126	97	59	3	1	0	0	0	0	1	3.5	1.8	132	3	14	0.87	0.046	0.07	371	12.7	#NULL!	0.8	0.023	0	0	0	0	0	0	0	-0.023	-301.9	-0.07	-50	-81.3747	-8.04598	0	0
399	0	75	157.8	63	1	0	0	0	1	0	0	136	38	117	3	1	1	0	0	1	1	3.8	0.8	136	4.3	19	0.94	0.109	0.15	733	12.9	15	1.21	0.076	1	0	1	0	473	89	89	-0.033	-172.5	0.27	-30.2752	-23.5334	28.7234	0	1
400	0	49	168.6	84.5	0	0	0	0	1	1	0	121	89	118	4	0	0	0	0	1	1	3.9	1	143	4	17	0.85	0.02	0.69	628.4	13.8	30	1	0.022	1	0	1	0	470	336	336	0.002	-346.2	0.15	10	-55.0923	17.6471	1	1
402	1	78	136	31.5	1	0	1	1	1	1	0	113	68	108	3	1	0	0	1	0	1	4.3	0.9	145	4.1	32	1.06	0.039	0.14	1224.1	12	30	0.77	0.019	0	0	0	0	448	448	448	-0.02	-549.7	-0.29	-51.282	-44.9065	-27.3585	0	0
403	0	73	174	66.7	0	1	1	1	0	0	0	139	67	65	2	1	0	0	1	0	1	4.4	1	140	5.2	53	1.91	0.04	0.15	395.4	7.1	30	2.28	0.038	0	0	0	0	385	385	385	-0.002	-60.8	0.37	-5	-15.3768	19.3717	0	1
404	0	78	161.6	62.4	1	0	1	0	0	0	0	125	89	104	4	1	1	0	1	0	1	4	1.3	135	4.4	23	1.32	0.048	0.26	560.8	15.8	20	1.3	0.033	0	0	0	0	457	457	457	-0.015	-262.5	-0.02	-31.25	-46.8081	-1.51515	0	0
405	0	59	168.4	58.15	1	0	0	0	1	1	1	126	77	63	3	1	0	0	0	0	1	4	0.7	141	4.5	19	0.96	0.021	0.04	692.4	14.2	39	1.01	0.02	0	0	0	0	446	446	446	-0.001	-556.7	0.05	-4.7619	-80.4015	5.20833	0	1
407	1	80	157	47.3	0	1	0	0	0	0	0	146	85	77	3	1	0	0	0	0	1	3.1	0.2	145	3.8	18	1.21	0.03	0.27	206.8	8.9	55	1.73	0.034	0	0	0	0	26	26	26	0.004	-104.2	0.52	13.3333	-50.3869	42.9752	1	1
408	0	71	163	76.9	1	0	1	0	1	0	0	107	64	57	3	1	0	0	0	0	1	3.6	1.1	137	4.6	24	1.51	0.09	19.44	1257.5	12.2	20	1.51	0.063	1	1	1	1	359	183	183	-0.027	-1021	0	-30	-81.1928	0	0	1
410	1	83	152	55.8	1	0	1	1	1	1	1	138	103	122	2	1	0	0	0	0	1	3.9	0.8	139	4	20	1	0.018	0.82	330.9	11.6	30	0.84	0.014	0	0	0	0	378	378	378	-0.004	-172.7	-0.16	-22.2222	-52.191	-16	0	0
411	1	88	156.5	49	0	1	1	0	1	1	0	136	62	88	3	1	0	0	0	0	1	3.7	0.5	140	4	51	3.33	0.117	0.04	1270.4	9.9	65	4.3	0.094	0	0	0	0	109	109	109	-0.023	-400.7	0.97	-19.6581	-31.5412	29.1291	0	1
413	0	61	168	96.7	1	1	1	0	0	1	1	129	80	97	4	1	1	0	0	1	1	4.2	0.9	138	3.9	30	1.97	0.035	0.64	227.7	13.4	23	2.32	0.028	0	0	0	0	426	426	426	-0.007	-144.6	0.35	-20	-63.5046	17.7665	0	1
414	0	64	167	75	0	1	0	0	1	1	1	134	102	110	3	1	0	1	1	1	0	4.3	1.1	142	4	26	1.64	0.048	0.25	819.2	13.4	35	2.55	0.03	0	0	0	0	411	411	411	-0.018	-291.7	0.91	-37.5	-35.6079	55.4878	0	1
416	0	75	158	55.85	1	0	1	1	1	1	0	121	58	60	3	1	1	0	1	0	1	4.3	0.6	131	4.5	30	1.1	0.037	0.05	387.2	10.9	20	1.25	0.043	0	0	0	0	420	420	420	0.006	-59.1	0.15	16.2162	-15.2634	13.6364	1	1
417	1	86	147.3	53.16	0	1	1	0	1	1	0	111	73	143	3	1	1	0	0	0	1	3.6	0.9	141	4.4	25	0.84	0.019	0.55	619.4	12.2	#NULL!	0.97	0.023	1	0	1	0	399	91	91	0.004	83	0.13	21.0526	13.4001	15.4762	1	1
418	0	83	155.8	54.3	1	1	1	1	1	1	0	122	51	62	3	1	0	0	0	0	1	3.3	0.6	145	4.8	23	1.36	0.031	0.43	1240.3	11.5	36	1.54	0.032	0	0	0	0	406	406	406	0.001	-950	0.18	3.22581	-76.5944	13.2353	1	1
419	0	85	#NULL!	52.4	0	0	0	0	1	0	0	126	86	108	3	1	0	0	0	1	0	3.5	0.8	140	4.4	48	1.11	0.12	3.42	1337.4	11	15	1.09	0.045	0	0	0	0	0	0	0	-0.075	-1259.2	-0.02	-62.5	-94.1528	-1.8018	0	0
420	1	82	143.5	39.7	1	0	1	1	0	0	0	129	57	65	3	1	0	0	1	0	1	3.2	0.7	139	3	24	1.46	0.044	1.93	1457.5	9.5	30	1.96	0.036	1	0	1	0	301	27	27	-0.008	193.2	0.5	-18.1818	13.2556	34.2466	0	1
421	0	95	153	44.3	1	1	1	0	0	0	0	132	65	69	2	1	0	0	0	0	0	3.5	0.5	139	4	35	1.24	0.03	0.57	98.7	9.2	60	1.41	0.03	0	0	0	0	0	0	0	0	0	0.17	0	0	13.7097	1	1
422	0	87	160	46.4	1	1	1	1	1	1	0	108	54	64	3	1	1	0	0	1	1	3.5	0.4	137	4.5	58	2.87	0.029	4.87	274.4	8.7	31	1.79	0.028	1	1	1	1	261	228	228	-0.001	-86.8	-1.08	-3.44828	-31.6327	-37.6307	0	0
423	0	74	161	86.6	1	0	1	1	1	1	0	108	70	77	3	1	0	0	0	1	1	3.9	0.5	143	4.8	24	1.34	0.037	0.22	300.7	13.5	28	1.46	0.035	0	0	0	0	102	102	102	-0.002	-30.4	0.12	-5.40541	-10.1097	8.95522	0	1
424	0	80	162	50.2	1	1	1	0	0	0	0	122	63	68	3	1	0	0	1	0	1	3.6	0.8	143	4.1	21	1.15	0.027	1.13	272	12	25	1.16	0.025	0	0	0	0	344	344	344	-0.002	-181.4	0.01	-7.40741	-66.6912	0.869565	0	1
428	0	82	164	72.1	0	1	1	1	1	1	1	132	47	54	2	0	0	0	0	1	1	3.2	0.2	142	5.5	56	4.35	1.49	0.31	1394.6	8.5	45	5.84	0.125	0	0	0	0	48	48	48	-1.365	-776.1	1.49	-91.6107	-55.6504	34.2529	0	1
429	1	70	158.5	44	0	0	1	0	0	1	0	137	99	138	3	0	0	0	0	0	0	3.4	0.8	140	4.1	17	0.88	0.025	0.24	373.8	15.9	30	0.64	0.017	0	0	0	0	364	364	364	-0.008	-344.6	-0.24	-32	-92.1883	-27.2727	0	0
430	0	80	156.4	61.7	0	1	1	1	1	1	0	105	74	101	4	0	0	0	0	0	1	3.6	0.6	142	4.9	20	1.26	0.032	0.7	605.9	11	45	1.25	0.024	0	0	0	0	372	372	372	-0.008	-418	-0.01	-25	-68.9883	-0.793651	0	0
431	0	68	165.6	82.3	0	0	9	0	1	1	1	137	101	101	3	0	0	0	0	0	0	3.5	0.7	141	4.2	14	1.03	0.038	1.78	205.1	14.1	35	1.48	0.032	0	0	0	0	75	75	75	-0.006	-136.1	0.45	-15.7895	-66.3579	43.6893	0	1
433	1	83	141	51.9	1	0	1	1	1	1	1	129	68	82	4	1	0	0	0	0	1	4	0.4	146	3.9	57	1.46	0.204	0.03	1416.8	10.9	#NULL!	1.61	0.042	1	0	1	0	367	5	5	-0.162	-863.6	0.15	-79.4118	-60.9543	10.274	0	1
437	1	73	153	47.9	0	0	0	0	0	0	0	131	78	130	2	0	0	0	0	0	0	4.2	0.6	144	3.6	24	0.56	0.014	0.07	785.9	9.9	20	0.69	0.008	0	0	0	0	346	346	346	-0.006	-693.3	0.13	-42.8571	-88.2173	23.2143	0	1
438	1	64	158.6	55.8	0	0	0	0	1	0	1	134	66	110	3	0	0	0	0	0	0	3.9	1	135	4.7	25	0.92	0.294	20.52	1256.5	10.4	30	1.05	0.038	0	0	0	0	125	125	125	-0.256	-955.3	0.13	-87.0748	-76.0286	14.1304	0	1
439	0	48	172	70.8	1	1	0	0	0	0	1	123	70	118	4	1	1	0	0	1	1	3.5	4.6	137	3.8	24	1.12	0.097	5.98	1937.7	14.1	15	0.79	0.042	0	0	0	0	322	322	322	-0.055	-1171.5	-0.33	-56.701	-60.4583	-29.4643	0	0
440	1	62	158	47.5	1	1	0	1	0	0	0	118	78	71	3	1	0	0	0	0	0	4.1	1.5	135	3.8	21	0.66	0.031	0.22	1754.9	13.2	20	0.69	0.026	0	0	0	0	279	279	279	-0.005	-1134.4	0.03	-16.129	-64.6419	4.54545	0	1
443	1	35	144.8	50.45	1	1	0	0	0	0	0	109	72	95	4	1	0	1	0	1	1	4.4	0.6	143	3.4	16	0.41	0.05	0.59	728.1	12	55	0.49	0.049	0	0	0	0	296	296	296	-0.001	-348.9	0.08	-2	-47.9192	19.5122	0	1
444	0	74	164	56.9	0	1	0	1	1	1	1	130	60	42	3	1	0	0	0	1	1	4	0.6	144	3.9	30	1.22	0.074	0.35	623.9	12.2	40	1.3	0.06	0	0	0	0	320	320	320	-0.014	-409.7	0.08	-18.9189	-65.6676	6.55738	0	1
445	0	91	#NULL!	44.5	0	0	0	0	0	1	0	162	65	82	1	0	0	0	0	0	1	3.9	0.7	144	3.8	15	0.86	0.021	1.79	1797.1	10.8	38	0.9	0.023	0	0	0	0	0	0	0	0.002	-1501.3	0.04	9.52381	-83.5401	4.65116	1	1
447	0	76	163	63.7	1	0	1	0	0	1	0	100	78	81	4	1	1	0	0	0	1	3.7	2	135	6.1	39	2.29	0.064	0.41	1376.5	14.2	#NULL!	2.06	0.065	0	0	0	0	312	312	312	0.001	-96	-0.23	1.5625	-6.97421	-10.0437	1	0
449	1	84	154.8	53.4	1	1	1	0	1	1	1	130	57	73	3	1	1	0	0	1	0	3.9	0.7	139	4.9	57	1.95	0.07	0.12	537.4	10.7	30	2.34	0.064	0	0	0	0	316	316	316	-0.006	-374.1	0.39	-8.57143	-69.6129	20	0	1
450	0	85	167.4	73.9	1	1	0	0	1	0	1	151	95	76	3	1	0	0	0	0	1	3.9	0.6	135	4.5	14	1.03	0.021	0.2	276.4	9.6	#NULL!	1.04	0.021	0	0	0	0	280	280	280	0	-84.1	0.01	0	-30.4269	0.970874	1	1
451	1	82	150	45.3	0	1	0	0	1	1	0	106	67	131	3	0	1	0	0	0	1	4	0.5	140	4.7	32	1.24	0.031	0.1	1092.2	10.1	52	0.92	0.025	0	0	0	0	260	260	260	-0.006	-778.3	-0.32	-19.3548	-71.2598	-25.8065	0	0
452	1	91	149	66.2	1	1	1	0	1	1	0	124	80	109	#NULL!	1	0	0	0	0	1	3.6	0.5	134	4	17	0.77	0.046	0.68	477	12.9	40	0.94	0.041	0	1	1	1	54	54	54	-0.005	99999	0.17	-10.8696	99999	22.0779	0	1
453	0	79	160	43.4	1	1	0	0	0	0	0	107	39	120	#NULL!	1	0	0	0	0	1	3.3	1.1	136	4.7	26	1.04	0.06	8.11	711.1	10.9	#NULL!	0.91	0.036	1	1	1	2	54	38	38	-0.024	-529.7	-0.13	-40	-74.4902	-12.5	0	0
455	0	41	172	106.3	0	0	0	0	1	0	0	188	112	120	3	1	1	0	0	0	0	3.9	1.2	140	3.6	21	1.46	0.043	1.2	1121.4	15.2	16	1.38	0.015	0	0	0	0	272	272	272	-0.028	-1047.1	-0.08	-65.1163	-93.3744	-5.47945	0	0
456	0	98	162	69.3	0	1	1	0	1	0	0	101	44	83	2	1	0	0	0	0	0	3.3	0.8	139	4.2	28	1.67	0.103	0.27	1565.9	12.2	39	1.57	0.195	1	0	1	0	157	149	149	0.092	-538.9	-0.1	89.3204	-34.4147	-5.98802	1	0
458	0	74	154.1	67.7	1	1	1	0	1	1	0	133	78	91	3	1	0	0	1	0	1	3.6	1.2	143	3.8	24	1.74	0.016	1.19	398.7	13.5	35	1.54	0.017	0	0	0	0	227	227	227	0.001	-247.3	-0.2	6.25	-62.0266	-11.4943	1	0
459	0	64	165	57.9	0	1	0	1	1	1	0	117	53	105	3	1	0	0	0	1	1	4	1.2	137	4.3	11	1.08	0.028	0.13	855.4	15.8	12	1.08	0.034	0	0	0	0	251	251	251	0.006	-702.9	0	21.4286	-82.1721	0	1	1
460	0	89	#NULL!	49.3	0	1	0	0	1	0	0	110	49	47	4	1	0	0	0	0	0	3	1.2	138	3.5	22	0.83	0.032	3.95	167.3	10.8	60	0.93	0.031	0	1	1	1	9	9	9	-0.001	-55	0.1	-3.125	-32.8751	12.0482	0	1
462	0	92	162	50.6	0	0	1	1	0	0	0	105	74	81	4	0	0	0	0	0	0	3.4	0.6	140	4.3	32	1.87	0.463	2.14	2245.8	12.8	35	2.08	0.049	0	0	0	0	0	0	0	-0.414	-1181.1	0.21	-89.4168	-52.5915	11.2299	0	1
463	1	79	158	34	1	1	1	0	0	0	1	127	92	60	#NULL!	1	1	0	0	0	1	4.4	1.4	129	4.7	205	2.78	0.154	#NULL!	719.7	11	18	2.34	0.171	0	0	0	0	0	0	0	0.017	-616.7	-0.44	11.039	-85.6885	-15.8273	1	0
467	0	50	170.7	62.5	1	0	0	0	1	0	0	129	90	70	2	1	0	0	0	1	1	4.5	0.7	143	4.2	17	1	0.073	0.03	101.2	14.5	20	0.88	0.032	0	0	0	0	245	245	245	-0.041	-56.2	-0.12	-56.1644	-55.5336	-12	0	0
468	1	91	138	43.5	1	0	1	1	0	0	0	127	77	95	#NULL!	0	0	0	0	0	1	3.4	0.4	143	4	16	1.17	0.074	0.98	677.8	8.2	#NULL!	1.23	0.062	0	0	0	0	0	0	0	-0.012	-231.6	0.06	-16.2162	-34.1694	5.12821	0	1
469	0	64	175	76.65	1	0	1	0	1	1	1	90	64	60	2	1	1	0	0	1	1	4.4	0.7	137	4.3	34	1.26	0.047	0.47	498.4	13.6	21	1.28	0.104	0	0	0	0	237	237	237	0.057	-412.2	0.02	121.277	-82.7047	1.5873	1	1
471	1	86	148.6	34	1	1	0	0	0	1	0	126	75	120	4	1	1	0	0	0	1	4.2	0.7	139	4.7	29	1.4	0.044	0.03	311	13.5	#NULL!	1.72	0.042	1	1	1	1	226	173	173	-0.002	-72.3	0.32	-4.54545	-23.2476	22.8571	0	1
473	1	85	142	43	0	0	0	1	1	1	1	106	54	49	#NULL!	0	0	0	0	0	0	3.3	0.3	141	4.3	24	0.98	0.038	0.27	437.6	11.5	#NULL!	0.82	0.04	0	0	0	0	202	202	202	0.002	-306.5	-0.16	5.26316	-70.0411	-16.3265	1	0
474	0	84	155	62.5	1	0	1	0	1	1	1	122	69	61	3	0	0	0	0	0	1	4.2	0.7	143	4.8	37	2.27	0.02	0.02	342.2	10.3	60	2.53	0.02	0	0	0	0	228	228	228	0	-263.7	0.26	0	-77.0602	11.4537	1	1
475	1	78	146.8	56	1	1	1	1	1	0	0	103	56	74	3	0	0	0	0	0	1	3.4	0.5	141	3.7	28	1.36	0.026	0.89	868.3	10.4	36	1.34	0.03	1	0	1	0	253	54	54	0.004	-674.2	-0.02	15.3846	-77.646	-1.47059	1	0
476	0	78	150	67.25	1	1	1	0	1	0	0	120	80	62	3	1	0	0	1	0	1	4.1	1.1	131	4.1	23	1.32	0.076	0.13	736.3	10.7	40	1.42	0.059	0	0	0	0	244	244	244	-0.017	72.3	0.1	-22.3684	9.81937	7.57576	0	1
477	0	86	161.5	66.3	0	1	0	1	1	1	0	110	70	100	4	1	0	0	0	1	0	3.8	0.9	142	3.6	22	1.14	0.058	0.16	950.5	12.1	#NULL!	1.22	0.053	0	0	0	0	175	175	175	-0.005	-866	0.08	-8.62069	-91.1099	7.01754	0	1
478	0	71	160.4	67.2	1	0	1	0	1	1	0	110	73	83	3	1	1	0	1	0	1	4.2	0.9	144	4.2	31	1.44	0.036	0.48	488.2	12.4	20	1.2	0.036	0	0	0	0	227	227	227	0	-78.2	-0.24	0	-16.018	-16.6667	1	0
481	0	93	150	43	1	0	1	0	0	0	0	100	74	42	3	1	0	0	0	0	0	3.5	0.5	143	7.5	79	2.71	0.128	1.67	4602.9	12.1	20	1.44	0.087	0	0	0	0	0	0	0	-0.041	-3675.5	-1.27	-32.0312	-79.8518	-46.8635	0	0
486	0	49	175.9	62.4	0	0	1	0	0	1	0	115	61	91	4	1	1	0	1	0	0	3.8	0.6	145	3.8	14	1.01	0.029	0.43	968.2	12.1	45	1.43	0.015	0	0	0	0	196	196	196	-0.014	-661.7	0.42	-48.2759	-68.3433	41.5842	0	1
487	0	80	165	49.65	0	1	0	0	0	0	0	135	76	77	2	1	1	0	1	0	1	3.4	0.5	142	4.3	19	1.1	0.029	1.45	345.1	13.1	50	0.96	0.028	0	0	0	0	0	0	0	-0.001	-88.4	-0.14	-3.44828	-25.6158	-12.7273	0	0
488	0	73	165.5	68.45	1	1	0	0	0	1	1	136	75	84	3	1	0	0	0	0	1	4	1.3	140	4.5	16	0.85	0.036	1	100.9	10.1	60	1.04	0.032	0	0	0	0	200	200	200	-0.004	-36.5	0.19	-11.1111	-36.1744	22.3529	0	1
489	0	70	168.3	77.1	0	0	0	0	0	0	0	118	72	83	3	0	0	0	0	0	0	4.6	4.3	143	4.4	18	1.16	0.018	0.14	369	16.1	55	1.05	0.019	0	0	0	0	150	150	150	0.001	-284.8	-0.11	5.55556	-77.1816	-9.48276	1	0
490	0	80	169.4	67.7	1	0	0	0	1	1	0	119	71	82	4	1	0	0	0	0	1	4.2	0.9	142	4.1	20	1.02	0.067	0.53	542.5	16.2	#NULL!	1.19	0.08	1	0	1	0	147	56	56	0.013	-448.3	0.17	19.403	-82.6359	16.6667	1	1
492	0	85	153.9	49.6	1	1	1	0	0	0	0	119	67	83	4	1	0	0	0	0	0	3.1	0.4	129	4.8	17	1.07	0.047	1.13	337.7	99	28	1.09	0.049	0	0	0	0	0	0	0	0.002	-153.9	0.02	4.25532	-45.573	1.86916	1	1
494	1	81	153	52	0	1	1	0	1	0	0	149	104	140	4	0	0	0	0	0	1	3.6	1.4	138	4.4	30	0.94	0.021	2.79	766.7	12.5	45	0.73	0.058	0	0	0	0	162	162	162	0.037	-700.6	-0.21	176.19	-91.3786	-22.3404	1	0
497	1	40	165	72.65	0	0	0	0	0	0	0	99	81	102	4	1	1	0	0	0	0	3.5	1.2	143	4.7	34	1.39	0.042	0.2	720.9	14	14	1.05	0.016	0	0	0	0	115	115	115	-0.026	-483.8	-0.34	-61.9048	-67.1106	-24.4604	0	0
498	1	91	145	42.2	0	1	1	0	1	0	0	106	67	67	4	1	1	0	0	0	1	4.6	0.6	142	4.7	28	1.84	0.033	0.03	778.3	13.5	#NULL!	1.61	0.039	0	0	0	0	62	62	62	0.006	-248.8	-0.23	18.1818	-31.9671	-12.5	1	0
499	0	74	156.9	46.1	0	0	0	0	0	0	0	131	98	102	3	1	0	0	0	0	0	3.8	1.5	140	3.7	13	0.86	0.016	3.65	387.1	13.5	53	0.83	0.047	0	0	0	0	103	103	103	0.031	-226.9	-0.03	193.75	-58.6153	-3.48837	1	0
501	0	79	152.9	62.75	1	1	1	1	1	0	1	108	51	73	3	1	#NULL!	#NULL!	#NULL!	1	1	3.8	0.5	141	4.1	27	1.43	0.051	0.74	333.2	14.8	33	1.7	0.056	0	1	1	1	2	2	2	0.005	-52.1	0.27	9.80392	-15.6363	18.8811	1	1
502	0	60	180.4	63.4	1	0	1	0	0	0	0	101	52	57	3	1	1	0	0	0	1	4	2	145	3.9	28	1.28	0.028	0.1	634.6	11.6	60	1.24	0.028	1	0	1	0	121	7	7	0	0	-0.04	0	0	-3.125	1	0
505	0	76	165.4	57.5	0	1	1	0	1	1	0	131	74	71	#NULL!	1	0	0	0	0	1	3.1	0.2	139	4.7	90	7.69	0.054	3.22	914.1	6.6	20	2.68	0.039	0	0	0	0	45	45	45	-0.015	-120.5	-5.01	-27.7778	-13.1824	-65.1495	0	0
506	0	85	160	51	0	1	0	0	0	0	0	132	73	86	4	0	0	0	0	0	0	3.6	0.6	139	4.2	34	1.32	0.396	1.8	1532.5	9.2	30	1.36	0.051	0	0	0	0	92	92	92	-0.345	-1333.9	0.04	-87.1212	-87.0408	3.0303	0	1
507	1	88	153	44.9	1	1	0	0	1	0	0	136	70	61	#NULL!	1	1	0	1	0	0	3.2	0.8	144	2.9	15	0.64	0.067	0.3	174.9	11	50	1.1	0.047	0	0	0	0	100	100	100	-0.02	-122.7	0.46	-29.8507	-70.1544	71.875	0	1
508	1	71	147.4	59	1	0	1	0	1	1	1	119	91	55	3	0	0	0	0	1	0	3.7	0.3	138	4.6	42	2.07	0.051	4.56	609.7	10	60	2.37	0.055	0	0	0	0	89	89	89	0.004	-456.1	0.3	7.84314	-74.8073	14.4928	1	1
512	1	74	146.4	45.1	0	1	0	0	1	1	1	126	75	82	3	1	1	0	0	1	0	4.1	0.4	142	4.2	17	0.62	0.033	0.21	545.5	11	59	0.62	0.033	0	0	0	0	97	97	97	0	-128	0	0	-23.4647	0	1	1
513	0	88	166.8	67.8	0	1	0	0	1	1	0	124	44	71	3	0	0	0	0	1	0	3.8	0.6	140	4.1	15	0.84	0.05	0.07	475.7	8.6	68	0.78	0.034	0	0	0	0	97	97	97	-0.016	-152.5	-0.06	-32	-32.058	-7.14286	0	0
514	0	97	156.8	59.8	1	0	1	1	0	0	0	123	79	71	4	0	0	0	0	0	0	3.8	0.6	140	4.6	31	1.49	0.039	0.72	1164.5	10.6	35	2.39	0.047	0	0	0	0	97	97	97	0.008	-634	0.9	20.5128	-54.444	60.4027	1	1
516	1	77	153.5	53	0	1	0	0	1	0	0	124	87	120	3	0	0	0	0	0	0	4.2	0.8	142	3.7	16	1.09	0.04	0.42	592.8	13.4	30	1.06	0.022	0	0	0	0	88	88	88	-0.018	-364.1	-0.03	-45	-61.4204	-2.75229	0	0
518	1	81	150.6	44.2	1	0	0	0	1	1	0	107	60	90	4	1	1	0	1	0	1	2.9	0.8	142	4.5	16	0.69	0.02	0.07	3652.2	16.6	15	0.73	0.019	0	0	0	0	68	68	68	-0.001	-2450.9	0.04	-5	-67.1075	5.7971	0	1
520	0	30	185.7	98.3	0	0	0	0	0	1	0	121	91	100	4	0	0	0	0	1	1	4.1	1.9	142	4.1	14	0.92	0.016	0.45	524.2	14.1	48	0.91	0.008	0	0	0	0	51	51	51	-0.008	-361.5	-0.01	-50	-68.9622	-1.08696	0	0
522	1	85	151	46.5	0	0	0	0	0	0	1	115	69	106	4	1	0	0	0	0	0	2.8	0.4	139	4.5	16	0.87	0.019	0.04	663.4	10.7	35	0.87	0.017	0	0	0	0	62	62	62	-0.002	-309.9	0	-10.5263	-46.7139	0	0	1
523	1	75	150.3	40.1	1	1	1	0	0	0	0	101	64	110	4	1	1	0	1	0	0	3.6	2	135	3.6	38	1.52	0.043	0.14	736.3	14.3	10	1.08	0.036	0	0	0	0	20	20	20	-0.007	-433.8	-0.44	-16.2791	-58.9162	-28.9474	0	0
524	0	73	167	50.6	1	0	0	0	0	1	0	122	59	63	4	0	0	1	0	0	1	2.9	0.9	139	5.1	21	1.15	0.475	0.18	1079.8	11.7	20	1.43	0.617	0	0	0	0	75	75	75	0.142	-438.3	0.28	29.8947	-40.5909	24.3478	1	1
525	0	85	150.3	54.9	1	1	1	0	1	0	0	137	63	74	4	1	0	0	0	0	1	3.2	2.1	137	3.8	58	2.14	0.047	2.65	440.3	6.5	#NULL!	2.64	0.062	0	0	0	0	54	54	54	0.015	-173.2	0.5	31.9149	-39.3368	23.3645	1	1
526	0	72	170.9	73.5	1	0	0	0	1	0	1	101	68	71	3	1	1	0	0	1	1	4.2	1.2	141	4.9	21	1.07	0.026	0.1	1651.8	12.9	31	1.03	0.018	0	0	0	0	66	66	66	-0.008	-1105.3	-0.04	-30.7692	-66.9149	-3.73832	0	0
527	0	68	162	76.6	0	0	0	0	1	1	0	143	85	100	3	0	0	0	0	0	0	2.9	0.5	138	4.1	21	1.08	0.048	4.82	675.6	12.1	47	1.02	0.028	0	0	0	0	37	37	37	-0.02	-552.2	-0.06	-41.6667	-81.7348	-5.55556	0	0
528	0	79	162.6	54.5	1	0	0	0	0	1	0	112	79	75	3	0	0	0	0	0	1	4.7	1.1	141	5.9	23	1.25	0.02	0.07	423.5	17.5	48	0.89	0.013	0	0	0	0	55	55	55	-0.007	-303.2	-0.36	-35	-71.5939	-28.8	0	0
529	0	73	171	70.3	0	1	0	0	1	0	0	140	90	130	4	0	0	0	0	0	0	3.8	0.5	143	4.1	16	0.95	0.021	0.09	329.1	15.1	15	0.99	0.013	0	0	0	0	48	48	48	-0.008	-267.3	0.04	-38.0952	-81.2215	4.21053	0	1
530	1	56	157	61.8	0	0	0	0	1	0	0	131	94	96	3	1	0	0	0	1	1	4.3	1.3	142	4.2	22	0.6	0.034	0.69	504.6	14.4	#NULL!	0.6	0.039	0	0	0	0	38	38	38	0.005	-152.3	0	14.7059	-30.1823	0	1	1
532	1	76	149	54	0	1	0	0	0	0	0	134	111	116	4	0	0	0	1	0	0	4	0.7	147	3.5	17	0.56	0.019	0.09	1337.9	12.5	23	0.65	0.028	0	0	0	0	35	35	35	0.009	-267.7	0.09	47.3684	-20.009	16.0714	1	1
534	1	88	155	60	0	1	0	0	1	0	0	127	87	130	3	1	0	0	1	1	1	3.5	0.6	147	3.3	20	1.08	0.017	0.51	537.1	11.2	50	1.05	0.014	1	0	1	0	38	24	24	-0.003	-167.9	-0.03	-17.6471	-31.2605	-2.77778	0	0
536	0	78	163.8	61.3	0	0	1	1	1	1	0	106	56	85	3	1	0	0	0	1	1	3.5	0.5	138	4.4	81	2.86	0.084	2.28	2957.5	10.1	10	3.37	0.049	0	0	0	0	0	0	0	-0.035	-2324	0.51	-41.6667	-78.5799	17.8322	0	1
537	0	86	162	82	0	0	0	0	1	1	1	115	77	75	3	0	0	0	1	0	0	3.5	0.5	137	4.3	17	1	0.02	0.03	370.9	8.2	60	0.86	0.018	0	0	0	0	14	14	14	-0.002	-203.4	-0.14	-10	-54.8396	-14	0	0
538	0	69	166	74	0	0	1	0	1	1	1	133	76	92	4	1	0	0	0	1	1	4.3	0.4	143	4.9	80	7.5	0.291	1.27	1189.5	9.1	52	6.55	0.131	0	0	0	0	0	0	0	-0.16	-518.4	-0.95	-54.9828	-43.5813	-12.6667	0	0
542	0	85	169.2	61	1	0	1	1	0	1	0	96	68	82	4	1	0	0	0	0	1	3.5	0.4	142	3.4	19	1.19	0.04	4.66	1111.5	10.7	25	1.34	0.03	0	0	0	0	811	811	811	-0.01	-494.2	0.15	-25	-44.4624	12.605	0	1
546	1	75	154	42.7	1	1	1	0	0	1	0	80	68	70	4	1	1	0	0	1	1	4	2.4	138	5.1	46	1.87	0.043	0.04	1159.3	13.1	30	1.64	0.024	0	0	0	0	752	752	752	-0.019	-1007.5	-0.23	-44.186	-86.9059	-12.2995	0	0
547	0	77	163.3	47.7	1	0	0	0	0	0	0	88	52	78	3	1	0	1	0	0	1	3.4	0.8	143	3.8	30	1.05	0.026	0.1	2778.7	13.9	10	0.94	0.022	0	0	0	0	743	743	743	-0.004	-2029.7	-0.11	-15.3846	-73.045	-10.4762	0	0
549	0	53	177.4	74	1	0	0	0	0	1	0	78	55	70	3	1	1	0	1	0	1	4	2	142	4	13	0.88	0.027	0.84	1390.8	14.5	20	0.79	0.024	0	0	0	0	741	741	741	-0.003	-1011.4	-0.09	-11.1111	-72.7207	-10.2273	0	0
550	1	78	150	50	0	1	0	0	0	0	0	82	50	80	3	0	0	0	1	0	1	3	1.2	134	5.1	27	1.08	0.033	0.51	293.1	10.4	59	0.97	0.006	0	0	0	0	462	462	462	-0.027	74.9	-0.11	-81.8182	25.5544	-10.1852	0	0
551	0	65	164	56.15	1	1	1	0	1	1	1	86	68	80	3	1	1	0	1	0	1	3.8	1.4	137	4.5	36	1.34	0.036	0.19	2294	14	24	1.35	0.036	1	0	1	0	724	61	61	0	-1333.1	0.01	0	-58.1125	0.746269	1	1
552	0	66	162	68.65	1	1	1	0	1	0	0	99	66	70	3	1	0	0	1	0	1	3.2	2.8	135	4.5	23	0.95	0.035	3.56	484.9	12.2	20	1.27	0.043	1	0	1	0	710	290	290	0.008	-151.8	0.32	22.8571	-31.3054	33.6842	1	1
553	0	63	166.7	50.8	1	1	1	0	1	1	1	93	66	70	4	1	0	0	0	1	1	4.4	0.7	140	4.3	36	2.71	0.045	0.24	1214	12.9	#NULL!	2.11	0.042	1	0	1	0	719	231	231	-0.003	-839.9	-0.6	-6.66667	-69.1845	-22.1402	0	0
554	0	64	162.9	63.5	1	1	1	0	1	1	1	97	59	70	3	1	1	0	1	0	1	4.1	1.5	131	5.4	35	1.63	0.049	0.45	1152.7	11.9	13	1.16	0.038	0	0	0	0	704	704	704	-0.011	-841.2	-0.47	-22.449	-72.9765	-28.8344	0	0
555	0	65	175	66	1	1	1	0	1	1	1	79	45	69	3	1	1	0	0	1	1	4.3	0.7	136	5	61	2.97	0.03	1.22	91.3	10.2	38	1.22	0.028	1	1	1	1	250	20	20	-0.002	82	-1.75	-6.66667	89.8138	-58.9226	0	0
556	1	84	150	71.86	0	0	1	0	1	1	1	97	64	117	4	1	0	1	0	1	1	3.9	0.4	142	4.1	28	0.84	0.105	0.02	594.3	11	40	0.54	0.058	0	0	0	0	686	686	686	-0.047	-283.2	-0.3	-44.7619	-47.6527	-35.7143	0	0
557	0	76	161	58.3	1	1	1	1	1	1	1	93	73	80	4	1	0	0	0	1	1	3.7	1.1	138	3.8	17	1.05	0.017	0.3	863.5	13.3	30	1.01	0.019	1	0	1	0	689	233	233	0.002	-662.5	-0.04	11.7647	-76.7226	-3.80952	1	0
558	0	81	161	48	1	0	1	0	0	1	0	82	44	66	4	1	0	1	0	1	1	4	0.5	137	4.9	50	2.66	0.053	0.89	1070.4	13	60	1.52	0.121	0	0	0	0	561	561	561	0.068	-586.2	-1.14	128.302	-54.7646	-42.8571	1	0
559	0	63	154.4	61.6	1	1	1	0	1	0	0	82	50	96	3	1	1	0	0	1	1	3.1	2.7	134	4.8	79	2.71	0.037	13.71	472.5	11.1	19	2.64	0.062	1	0	1	0	630	161	161	0.025	-210.4	-0.07	67.5676	-44.5291	-2.58303	1	0
560	0	82	164	64.95	0	0	0	0	1	0	1	116	72	57	3	0	0	0	0	1	1	3.3	1.2	140	3.8	28	2.17	0.067	1.31	2425.7	13.2	33	1.1	0.064	0	0	0	0	0	0	0	-0.003	-1644.3	-1.07	-4.47761	-67.7866	-49.3088	0	0
563	0	78	162	61.6	1	1	1	0	0	0	1	86	60	72	3	1	0	0	1	0	0	3.6	1	135	4.5	99	3.15	0.1	0.42	427.9	8.6	25	3.11	0.117	1	1	1	1	555	184	184	0.017	-118.2	-0.04	17	-27.6233	-1.26984	1	0
564	0	69	172	66.8	1	1	1	0	0	0	0	94	53	84	4	1	0	0	0	1	1	3.7	1.3	141	4.9	81	3.76	0.071	0.52	251.4	8.3	25	5.24	0.069	1	0	1	0	553	84	84	-0.002	-176.1	1.48	-2.8169	-70.0477	39.3617	0	1
567	1	71	154	40.8	1	1	1	0	0	0	0	92	55	60	2	1	1	0	0	1	1	3.4	0.7	141	3.8	27	1.28	0.072	0.25	481.9	8.3	50	1.23	0.075	0	0	0	0	511	511	511	0.003	-242.9	-0.05	4.16667	-50.4046	-3.90625	1	0
569	0	88	182	71.2	1	1	1	0	0	0	0	92	42	85	4	1	1	0	0	0	0	3	3.6	137	3.5	17	1.04	0.04	2.68	887.3	10	46	1.15	0.043	0	1	1	1	277	277	277	0.003	-747.7	0.11	7.5	-84.2669	10.5769	1	1
570	0	42	168	68.35	0	0	0	0	1	1	0	96	60	110	4	0	0	0	0	1	0	3.1	1.4	136	4	27	1.31	0.031	22.27	128.6	11.3	70	1.54	0.027	0	0	0	0	443	443	443	-0.004	99.3	0.23	-12.9032	77.2162	17.5573	0	1
572	0	82	150.5	51.35	1	1	1	0	1	1	1	91	45	72	4	1	0	0	1	0	1	4.2	1	141	4.8	64	2.52	0.097	6.46	9999	9	40	2	0.096	0	1	1	2	162	162	162	-0.001	99999	-0.52	-1.03093	99999	-20.6349	0	0
573	1	84	155.1	59.65	0	1	1	0	1	1	1	90	40	48	3	0	0	0	0	1	0	3.4	0.3	138	4.8	39	2.02	0.025	0.2	804.2	11.6	60	1.11	0.014	0	0	0	0	430	430	430	-0.011	-737.9	-0.91	-44	-91.7558	-45.0495	0	0
574	0	79	158.6	49.5	1	1	1	0	1	1	0	83	54	46	4	1	0	1	1	0	1	3.3	1.4	138	7.1	36	1.96	0.072	0.52	633.2	14.7	30	1.06	0.032	0	0	0	0	404	404	404	-0.04	-475.8	-0.9	-55.5556	-75.1421	-45.9184	0	0
575	0	66	160	53.8	1	1	1	0	0	1	0	73	57	51	3	1	1	0	1	0	1	4.4	1.6	120	4.6	31	1.42	0.039	0.22	1764.8	14	12	1.05	0.098	1	0	1	0	396	21	21	0.059	-382.5	-0.37	151.282	-21.6738	-26.0563	1	0
576	1	85	151	35.7	1	0	1	0	0	0	0	106	65	60	4	1	1	0	0	0	1	3.9	0.7	134	4.9	31	1.78	0.144	0.06	3408.4	12.2	19	0.65	0.02	0	0	0	0	335	335	335	-0.124	-2674.3	-1.13	-86.1111	-78.462	-63.4831	0	0
577	0	85	161.1	53.95	1	0	1	1	1	1	1	85	42	77	2	1	0	0	0	1	1	3.4	1.1	137	4.6	47	1.87	0.043	0.25	1760.3	12.4	20	2.23	0.033	0	0	0	0	330	330	330	-0.01	-1238.8	0.36	-23.2558	-70.3744	19.2513	0	1
579	1	83	140.7	33.6	0	1	0	0	1	0	0	88	58	137	4	0	0	0	0	1	1	3.4	0.5	127	3.8	40	1.71	0.026	0.13	1249.2	13.1	15	1.15	0.033	0	0	0	0	63	63	63	0.007	-210.1	-0.56	26.9231	-16.8188	-32.7485	1	0
581	1	70	145	49.5	1	0	0	0	0	1	0	99	73	101	4	1	0	0	0	0	0	2.5	2.7	130	3.8	22	1.03	0.023	2.04	2343	15.4	10	0.86	0.023	1	1	1	1	238	232	232	0	-78.8	-0.17	0	-3.36321	-16.5049	1	0
582	1	56	165.3	48.3	1	0	1	0	0	0	0	82	63	82	3	1	0	1	1	0	1	3.8	0.9	134	4	17	0.81	0.028	0.92	1066.3	11.7	16	0.7	0.024	0	0	0	0	304	304	304	-0.004	-472.8	-0.11	-14.2857	-44.3402	-13.5802	0	0
584	0	44	169	50	1	0	1	0	0	0	0	100	58	81	2	1	0	1	0	0	1	3	0.6	140	4.1	29	1.44	0.017	0.26	792.6	10.2	15	1.15	0.017	0	0	0	0	280	280	280	0	0	-0.29	0	0	-20.1389	1	0
585	0	74	160.4	63	1	1	1	0	0	1	1	109	66	66	3	1	0	1	0	0	1	3.4	1.4	138	4.9	48	2.79	0.071	0.7	927	9.1	17	2.46	0.071	1	0	1	0	244	142	142	0	-625	-0.33	0	-67.4218	-11.828	1	0
586	0	66	160.8	60.55	1	1	1	0	1	1	1	88	66	70	4	1	0	1	0	0	1	4.2	1.2	136	4.8	97	3.73	0.123	0.24	2515.1	13.4	27	2.91	0.093	1	0	1	0	121	20	20	-0.03	-1169.5	-0.82	-24.3902	-46.4991	-21.9839	0	0
587	1	66	156	47.7	1	1	1	0	0	0	0	83	61	124	3	1	1	0	1	0	1	4	1.4	139	3.7	15	0.86	0.021	1.17	155.3	11.5	60	1.05	0.012	0	0	0	0	77	77	77	-0.009	-89.5	0.19	-42.8571	-57.6304	22.093	0	1
591	1	55	158.7	43.8	1	0	0	0	0	0	1	80	45	95	4	1	1	0	0	0	1	3.5	1.6	133	4.6	25	0.78	0.056	0.14	2002	14.6	10	0.69	0.058	0	0	0	0	0	0	0	0.002	-785.1	-0.09	3.57143	-39.2158	-11.5385	1	0
627	0	89	163	63.5	1	1	0	0	1	1	1	124	48	73	4	0	0	0	0	1	0	3.5	0.6	133	4.3	24	1.04	0.06	0.13	134.7	8.7	61	1.04	0.062	0	1	1	1	38	38	38	0.002	-32.7	0	3.33333	-24.2762	0	1	1
628	0	84	156.4	57.14	0	1	0	0	1	1	1	121	51	72	3	0	0	0	0	0	0	3.6	0.6	140	4.7	26	0.74	0.018	0.15	169.9	12.4	55	0.98	0.016	1	0	1	0	741	58	58	-0.002	-107.6	0.24	-11.1111	-63.3314	32.4324	0	1
629	1	74	145.1	48	1	1	1	0	0	1	1	143	91	60	3	1	1	0	0	0	1	4.1	1.4	138	4.3	26	1.33	0.052	0	64.5	11	50	0.91	0.023	1	0	1	0	689	698	689	-0.029	-19	-0.42	-55.7692	-29.4574	-31.5789	0	0
631	0	72	155.6	55	1	1	1	0	0	0	0	100	57	86	2	1	0	1	0	0	1	2.8	0.5	143	4.5	55	1.36	0.049	0.48	88.3	13	#NULL!	1.26	0.041	1	0	1	0	457	100	100	-0.008	-35.1	-0.1	-16.3265	-39.7508	-7.35294	0	0
632	0	80	166	77.8	0	0	0	1	0	1	1	144	76	73	2	0	0	0	0	0	0	3.9	1	140	3.1	17	0.83	0.015	0.4	299.1	11.9	50	0.89	0.016	0	0	0	0	224	224	224	0.001	-105.7	0.06	6.66667	-35.3394	7.22892	1	1
633	0	68	161.8	62.9	1	0	0	0	1	0	0	91	68	96	3	1	1	0	0	0	1	3.4	1.8	142	5.1	52	1.85	0.243	1.1	5563.3	15.7	35	0.95	0.067	0	0	0	0	209	209	209	-0.176	-3077.9	-0.9	-72.428	-55.3251	-48.6486	0	0
634	0	49	173	74.65	1	1	1	1	0	0	1	87	56	70	3	1	1	0	1	0	1	4.1	2.3	116	5.3	135	9.33	0.239	0.42	628.6	11.9	30	6.32	0.113	0	1	1	2	35	35	35	-0.126	-77.3	-3.01	-52.7197	-12.2972	-32.2615	0	0
635	0	65	163.1	55.25	1	1	1	0	0	0	1	113	69	105	2	0	0	0	0	0	0	3.4	0.9	143	3.5	18	1.08	0.06	0.34	265.2	7.8	#NULL!	1.02	0.056	1	0	1	0	573	541	541	-0.004	-171.9	-0.06	-6.66667	-64.819	-5.55556	0	0
636	1	84	139.3	44	0	1	1	0	1	1	0	141	98	85	4	1	1	0	0	0	0	4.1	1	141	4.2	23	0.97	0.015	0.24	531.8	12.8	50	1.06	0.017	0	0	0	0	535	535	535	0.002	-375.4	0.09	13.3333	-70.5905	9.27835	1	1
637	0	72	175.2	74.5	1	0	1	1	1	1	0	111	52	63	#NULL!	1	0	0	0	1	1	3.7	0.9	139	5.1	35	1.56	0.094	0.06	725.7	10.4	19	1.52	0.041	0	1	1	1	361	361	361	-0.053	-122.2	-0.04	-56.383	-16.8389	-2.5641	0	0
639	0	76	164	70.1	1	1	1	0	1	1	1	157	96	144	4	0	0	0	0	0	0	3.9	0.8	136	4.8	16	0.74	0.025	3.9	247.7	13.5	30	1.05	0.039	0	0	0	0	278	278	278	0.014	708.2	0.31	56	285.91	41.8919	1	1
640	0	76	172.1	76.6	0	0	1	1	1	1	0	145	95	88	3	0	0	0	0	1	1	4.1	1	141	4.2	20	1.04	0.036	1.88	754.9	13.7	10	1.59	0.032	0	0	0	0	350	350	350	-0.004	-617.8	0.55	-11.1111	-81.8387	52.8846	0	1
642	0	88	159.3	48.63	0	0	1	0	1	1	0	160	99	102	4	0	0	0	0	1	1	3.9	0.5	141	4.6	31	1.4	0.044	0.71	2327.9	11.4	48	1.36	0.051	1	0	1	0	341	237	237	0.007	-1734	-0.04	15.9091	-74.4877	-2.85714	1	0
643	0	85	162	57.3	0	0	0	1	1	1	0	170	65	57	3	0	0	0	1	0	1	4.1	0.3	142	4.1	12	0.7	0.018	0.12	670.3	10.6	#NULL!	0.73	0.024	0	0	0	0	340	340	340	0.006	-504.2	0.03	33.3333	-75.2201	4.28571	1	1
645	1	76	144.2	50.85	0	0	0	0	1	1	0	112	88	140	4	0	0	0	0	1	1	3.6	0.5	142	4.3	24	0.65	0.055	2.09	820.4	12.2	45	0.67	0.033	0	0	0	0	348	348	348	-0.022	-713.5	0.02	-40	-86.9698	3.07692	0	1
646	1	84	146.4	34.9	1	1	0	0	0	0	0	86	72	87	3	1	1	0	0	0	1	4.1	3.1	138	4.6	49	1.62	0.053	0.24	730.1	13.6	50	1.28	0.059	0	0	0	0	174	174	174	0.006	-470.3	-0.34	11.3208	-64.4158	-20.9877	1	0
648	1	71	#NULL!	67.2	1	1	1	0	1	1	0	156	88	89	#NULL!	0	0	0	0	1	0	3.6	0.3	141	4.2	18	0.74	0.032	0.19	94	11.2	#NULL!	0.94	0.035	0	0	0	0	164	164	164	0.003	42	0.2	9.375	44.6808	27.027	1	1
650	0	67	164.7	73.7	1	0	1	1	1	1	1	210	101	125	#NULL!	0	0	0	1	0	1	3.7	0.4	138	4.4	11	1.06	0.036	0.32	371.1	18.9	25	1.53	0.027	0	0	0	0	99	99	99	-0.009	99999	0.47	-25	99999	44.3396	0	1
651	1	80	160	54	0	1	0	0	0	1	0	157	115	155	3	0	0	0	0	0	0	3.8	0.6	139	3.9	12	0.56	0.016	0.08	173.1	11.2	50	0.59	0.011	0	0	0	0	57	57	57	-0.005	-85.5	0.03	-31.25	-49.3934	5.35714	0	1
652	0	73	158.4	59.2	1	0	1	1	1	1	1	98	68	81	#NULL!	0	0	0	0	0	0	3.3	0.7	123	5.1	33	1.2	0.318	22.23	761.2	11.8	45	1.29	0.082	1	0	1	0	27	13	13	-0.236	-492	0.09	-74.2138	-64.6348	7.5	0	1
[truncated: 13 more columns]
